# Supplementary material for: Moss enables high sensitivity single-nucleotide variant calling from multiple bulk DNA tumor samples
Source: Nat Commun. 2021 Apr 13;12:2204. doi: 10.1038/s41467-021-22466-9 (PMC8044184; doi:10.1038/s41467-021-22466-9)
Supplement: Supplementary file 6 — Source Data [file 41467_2021_22466_MOESM6_ESM.xlsx]

## Sheet: Figure 2
Strelka2			Strelka2 + Moss			Mutect2			Mutect2 + Moss				Method	Threshold Parameter
Recall	Precision	Threshold	Recall	Precision	Threshold	Recall	Precision	Threshold	Recall	Precision	Threshold		Strelka	feature EVS
0.895284	0.875325	0	0.895758	0.875788	0.875788	0.569604	0.999792	0.999792	0.780721	0.987314	0.987314		Mutect2	TLOD
0.895284	0.875336	0	0.895758	0.8758	0.8758	0.569591	0.999792	0.999792	0.780721	0.98733	0.98733		Moss	somatic probablity
0.895284	0.875348	0	0.895758	0.875811	0.875811	0.569578	0.999792	0.999792	0.780721	0.987346	0.987346
0.895284	0.875359	0	0.895758	0.875822	0.875822	0.569565	0.999792	0.999792	0.780721	0.987363	0.987363
0.895284	0.87537	0	0.895758	0.875833	0.875833	0.569552	0.999792	0.999792	0.780721	0.987379	0.987379
0.895284	0.875381	0.1	0.895758	0.875845	0.875845	0.569538	0.999792	0.999792	0.780721	0.987396	0.987396
0.895284	0.875393	0.1	0.895758	0.875856	0.875856	0.569525	0.999792	0.999792	0.780721	0.987412	0.987412
0.895271	0.875391	0.12	0.895758	0.875867	0.875867	0.569512	0.999792	0.999792	0.780721	0.987429	0.987429
0.895271	0.875402	0.12	0.895758	0.875879	0.875879	0.569499	0.999792	0.999792	0.780721	0.987445	0.987445
0.895258	0.875401	0.12	0.895758	0.87589	0.87589	0.569486	0.999792	0.999792	0.780721	0.987461	0.987461
0.895258	0.875412	0.13	0.895758	0.875901	0.875901	0.569473	0.999792	0.999792	0.780721	0.987478	0.987478
0.895258	0.875423	0.13	0.895758	0.875912	0.875912	0.569459	0.999792	0.999792	0.780721	0.987494	0.987494
0.895258	0.875434	0.13	0.895758	0.875924	0.875924	0.569446	0.999792	0.999792	0.780708	0.987494	0.987494
0.895258	0.875446	0.13	0.895758	0.875935	0.875935	0.569446	0.999815	0.999815	0.780695	0.987494	0.987494
0.895258	0.875457	0.13	0.895758	0.875946	0.875946	0.569433	0.999815	0.999815	0.780681	0.987494	0.987494
0.895245	0.875455	0.14	0.895758	0.875958	0.875958	0.56942	0.999815	0.999815	0.780681	0.98751	0.98751
0.895232	0.875454	0.15	0.895758	0.875969	0.875969	0.569407	0.999815	0.999815	0.780681	0.987527	0.987527
0.895218	0.875452	0.15	0.895758	0.87598	0.87598	0.569394	0.999815	0.999815	0.780668	0.987526	0.987526
0.895205	0.875451	0.15	0.895758	0.875991	0.875991	0.56938	0.999815	0.999815	0.780668	0.987543	0.987543
0.895205	0.875462	0.15	0.895758	0.876003	0.876003	0.569367	0.999815	0.999815	0.780655	0.987543	0.987543
0.895205	0.875473	0.16	0.895758	0.876014	0.876014	0.569354	0.999815	0.999815	0.780655	0.987559	0.987559
0.895192	0.875472	0.16	0.895758	0.876025	0.876025	0.569341	0.999815	0.999815	0.780655	0.987576	0.987576
0.895192	0.875483	0.17	0.895758	0.876036	0.876036	0.569328	0.999815	0.999815	0.780655	0.987592	0.987592
0.895179	0.875481	0.17	0.895758	0.876048	0.876048	0.569315	0.999815	0.999815	0.780642	0.987592	0.987592
0.895179	0.875492	0.17	0.895758	0.876059	0.876059	0.569301	0.999815	0.999815	0.780642	0.987608	0.987608
0.895179	0.875504	0.18	0.895758	0.87607	0.87607	0.569288	0.999815	0.999815	0.780629	0.987608	0.987608
0.895179	0.875515	0.18	0.895758	0.876082	0.876082	0.569275	0.999815	0.999815	0.780616	0.987608	0.987608
0.895179	0.875526	0.18	0.895758	0.876093	0.876093	0.569262	0.999815	0.999815	0.780602	0.987608	0.987608
0.895179	0.875538	0.18	0.895758	0.876104	0.876104	0.569249	0.999815	0.999815	0.780602	0.987624	0.987624
0.895179	0.875549	0.18	0.895758	0.876115	0.876115	0.569249	0.999838	0.999838	0.780602	0.987641	0.987641
0.895179	0.87556	0.18	0.895758	0.876127	0.876127	0.569236	0.999838	0.999838	0.780589	0.98764	0.98764
0.895179	0.875571	0.18	0.895758	0.876138	0.876138	0.569222	0.999838	0.999838	0.780576	0.98764	0.98764
0.895179	0.875583	0.18	0.895758	0.876149	0.876149	0.569209	0.999838	0.999838	0.780576	0.987657	0.987657
0.895166	0.875581	0.19	0.895758	0.876161	0.876161	0.569196	0.999838	0.999838	0.780576	0.987673	0.987673
0.895166	0.875592	0.19	0.895758	0.876172	0.876172	0.569183	0.999838	0.999838	0.780576	0.987689	0.987689
0.895166	0.875604	0.19	0.895758	0.876183	0.876183	0.56917	0.999838	0.999838	0.780563	0.987689	0.987689
0.895153	0.875602	0.19	0.895758	0.876194	0.876194	0.569157	0.999838	0.999838	0.78055	0.987689	0.987689
0.895153	0.875613	0.19	0.895758	0.876206	0.876206	0.569143	0.999838	0.999838	0.78055	0.987706	0.987706
0.895139	0.875612	0.2	0.895758	0.876217	0.876217	0.56913	0.999838	0.999838	0.78055	0.987722	0.987722
0.895139	0.875623	0.2	0.895758	0.876228	0.876228	0.569117	0.999838	0.999838	0.780537	0.987722	0.987722
0.895139	0.875634	0.2	0.895758	0.87624	0.87624	0.569104	0.999838	0.999838	0.780537	0.987738	0.987738
0.895139	0.875646	0.2	0.895758	0.876251	0.876251	0.569091	0.999838	0.999838	0.780537	0.987755	0.987755
0.895139	0.875657	0.2	0.895758	0.876262	0.876262	0.569078	0.999838	0.999838	0.780537	0.987771	0.987771
0.895126	0.875655	0.2	0.895758	0.876273	0.876273	0.569064	0.999838	0.999838	0.780537	0.987788	0.987788
0.895113	0.875654	0.2	0.895758	0.876285	0.876285	0.569051	0.999838	0.999838	0.780537	0.987804	0.987804
0.895113	0.875665	0.2	0.895758	0.876296	0.876296	0.569038	0.999838	0.999838	0.780537	0.987821	0.987821
0.8951	0.875663	0.2	0.895758	0.876307	0.876307	0.569025	0.999838	0.999838	0.780523	0.98782	0.98782
0.8951	0.875675	0.2	0.895758	0.876319	0.876319	0.569012	0.999838	0.999838	0.780523	0.987837	0.987837
0.8951	0.875686	0.2	0.895758	0.87633	0.87633	0.568999	0.999838	0.999838	0.780523	0.987853	0.987853
0.895087	0.875684	0.21	0.895758	0.876341	0.876341	0.568985	0.999838	0.999838	0.78051	0.987853	0.987853
0.895074	0.875683	0.21	0.895758	0.876352	0.876352	0.568972	0.999838	0.999838	0.78051	0.987869	0.987869
0.89506	0.875681	0.21	0.895758	0.876364	0.876364	0.568959	0.999838	0.999838	0.78051	0.987886	0.987886
0.89506	0.875692	0.21	0.895758	0.876375	0.876375	0.568946	0.999838	0.999838	0.78051	0.987902	0.987902
0.89506	0.875704	0.21	0.895758	0.876386	0.876386	0.568933	0.999838	0.999838	0.78051	0.987919	0.987919
0.895047	0.875702	0.21	0.895758	0.876398	0.876398	0.56892	0.999838	0.999838	0.780497	0.987919	0.987919
0.895047	0.875713	0.21	0.895758	0.876409	0.876409	0.568907	0.999838	0.999838	0.780484	0.987918	0.987918
0.895034	0.875712	0.22	0.895758	0.87642	0.87642	0.568893	0.999838	0.999838	0.780484	0.987935	0.987935
0.895034	0.875723	0.22	0.895758	0.876431	0.876431	0.56888	0.999838	0.999838	0.780484	0.987951	0.987951
0.895034	0.875734	0.22	0.895758	0.876443	0.876443	0.568867	0.999838	0.999838	0.780484	0.987968	0.987968
0.895021	0.875733	0.22	0.895758	0.876454	0.876454	0.568854	0.999838	0.999838	0.780484	0.987984	0.987984
0.895008	0.875731	0.22	0.895758	0.876465	0.876465	0.568841	0.999838	0.999838	0.780484	0.988001	0.988001
0.895008	0.875742	0.22	0.895758	0.876477	0.876477	0.568828	0.999838	0.999838	0.780484	0.988017	0.988017
0.894995	0.875741	0.22	0.895758	0.876488	0.876488	0.568814	0.999838	0.999838	0.780484	0.988034	0.988034
0.894995	0.875752	0.22	0.895758	0.876499	0.876499	0.568801	0.999838	0.999838	0.780484	0.98805	0.98805
0.894981	0.87575	0.22	0.895758	0.87651	0.87651	0.568788	0.999838	0.999838	0.780484	0.988067	0.988067
0.894968	0.875749	0.22	0.895758	0.876522	0.876522	0.568775	0.999838	0.999838	0.780484	0.988083	0.988083
0.894955	0.875747	0.23	0.895758	0.876533	0.876533	0.568762	0.999838	0.999838	0.780484	0.9881	0.9881
0.894955	0.875758	0.23	0.895758	0.876544	0.876544	0.568749	0.999838	0.999838	0.780484	0.988116	0.988116
0.894942	0.875757	0.23	0.895758	0.876556	0.876556	0.568735	0.999838	0.999838	0.780471	0.988116	0.988116
0.894929	0.875755	0.23	0.895758	0.876567	0.876567	0.568722	0.999838	0.999838	0.780458	0.988116	0.988116
0.894929	0.875767	0.24	0.895758	0.876578	0.876578	0.568709	0.999838	0.999838	0.780458	0.988132	0.988132
0.894916	0.875765	0.24	0.895758	0.876589	0.876589	0.568696	0.999838	0.999838	0.780458	0.988149	0.988149
0.894916	0.875776	0.24	0.895758	0.876601	0.876601	0.568683	0.999838	0.999838	0.780458	0.988165	0.988165
0.894916	0.875788	0.24	0.895758	0.876612	0.876612	0.56867	0.999838	0.999838	0.780444	0.988165	0.988165
0.894916	0.875799	0.24	0.895758	0.876623	0.876623	0.568656	0.999838	0.999838	0.780444	0.988181	0.988181
0.894916	0.87581	0.24	0.895758	0.876635	0.876635	0.568643	0.999838	0.999838	0.780444	0.988198	0.988198
0.894902	0.875808	0.24	0.895758	0.876646	0.876646	0.56863	0.999838	0.999838	0.780444	0.988214	0.988214
0.894902	0.87582	0.25	0.895758	0.876657	0.876657	0.568617	0.999838	0.999838	0.780444	0.988231	0.988231
0.894902	0.875831	0.25	0.895758	0.876669	0.876669	0.568604	0.999838	0.999838	0.780444	0.988247	0.988247
0.894889	0.875829	0.25	0.895758	0.87668	0.87668	0.568591	0.999838	0.999838	0.780444	0.988264	0.988264
0.894889	0.875841	0.25	0.895758	0.876691	0.876691	0.568577	0.999838	0.999838	0.780444	0.98828	0.98828
0.894876	0.875839	0.25	0.895758	0.876702	0.876702	0.568564	0.999838	0.999838	0.780444	0.988297	0.988297
0.894876	0.87585	0.25	0.895758	0.876714	0.876714	0.568551	0.999838	0.999838	0.780444	0.988313	0.988313
0.894863	0.875849	0.26	0.895758	0.876725	0.876725	0.568538	0.999838	0.999838	0.780444	0.98833	0.98833
0.894863	0.87586	0.28	0.895758	0.876736	0.876736	0.568525	0.999838	0.999838	0.780444	0.988346	0.988346
0.89485	0.875859	0.28	0.895758	0.876748	0.876748	0.568512	0.999838	0.999838	0.780444	0.988363	0.988363
0.89485	0.87587	0.28	0.895758	0.876759	0.876759	0.568498	0.999838	0.999838	0.780444	0.988379	0.988379
0.89485	0.875881	0.28	0.895758	0.87677	0.87677	0.568485	0.999838	0.999838	0.780444	0.988396	0.988396
0.89485	0.875892	0.29	0.895758	0.876782	0.876782	0.568472	0.999838	0.999838	0.780444	0.988412	0.988412
0.89485	0.875904	0.29	0.895758	0.876793	0.876793	0.568459	0.999838	0.999838	0.780431	0.988412	0.988412
0.89485	0.875915	0.29	0.895758	0.876804	0.876804	0.568446	0.999838	0.999838	0.780431	0.988428	0.988428
0.894837	0.875913	0.3	0.895758	0.876815	0.876815	0.568433	0.999838	0.999838	0.780431	0.988445	0.988445
0.894823	0.875912	0.3	0.895758	0.876827	0.876827	0.568419	0.999838	0.999838	0.780431	0.988461	0.988461
0.894823	0.875923	0.3	0.895745	0.876825	0.876825	0.568406	0.999838	0.999838	0.780418	0.988461	0.988461
0.894823	0.875934	0.3	0.895745	0.876836	0.876836	0.568393	0.999838	0.999838	0.780418	0.988478	0.988478
0.894823	0.875946	0.31	0.895745	0.876848	0.876848	0.56838	0.999838	0.999838	0.780418	0.988494	0.988494
0.89481	0.875944	0.31	0.895745	0.876859	0.876859	0.568367	0.999838	0.999838	0.780418	0.988511	0.988511
0.89481	0.875955	0.31	0.895745	0.87687	0.87687	0.568354	0.999838	0.999838	0.780418	0.988527	0.988527
0.894797	0.875954	0.31	0.895745	0.876882	0.876882	0.56834	0.999838	0.999838	0.780418	0.988544	0.988544
0.894797	0.875965	0.32	0.895745	0.876893	0.876893	0.568327	0.999838	0.999838	0.780418	0.98856	0.98856
0.894797	0.875976	0.32	0.895745	0.876904	0.876904	0.568314	0.999838	0.999838	0.780418	0.988576	0.988576
0.894784	0.875975	0.32	0.895745	0.876916	0.876916	0.568301	0.999838	0.999838	0.780418	0.988593	0.988593
0.894784	0.875986	0.32	0.895745	0.876927	0.876927	0.568288	0.999838	0.999838	0.780405	0.988593	0.988593
0.894771	0.875984	0.32	0.895745	0.876938	0.876938	0.568275	0.999838	0.999838	0.780392	0.988593	0.988593
0.894758	0.875983	0.32	0.895745	0.876949	0.876949	0.568261	0.999838	0.999838	0.780392	0.988609	0.988609
0.894758	0.875994	0.32	0.895745	0.876961	0.876961	0.568248	0.999838	0.999838	0.780392	0.988626	0.988626
0.894758	0.876005	0.33	0.895745	0.876972	0.876972	0.568235	0.999838	0.999838	0.780392	0.988642	0.988642
0.894758	0.876017	0.33	0.895745	0.876983	0.876983	0.568222	0.999838	0.999838	0.780392	0.988659	0.988659
0.894758	0.876028	0.33	0.895745	0.876995	0.876995	0.568209	0.999838	0.999838	0.780392	0.988675	0.988675
0.894744	0.876026	0.33	0.895745	0.877006	0.877006	0.568196	0.999838	0.999838	0.780392	0.988692	0.988692
0.894744	0.876038	0.33	0.895745	0.877017	0.877017	0.568182	0.999838	0.999838	0.780392	0.988708	0.988708
0.894731	0.876036	0.33	0.895745	0.877029	0.877029	0.568169	0.999838	0.999838	0.780392	0.988725	0.988725
0.894731	0.876047	0.33	0.895745	0.87704	0.87704	0.568156	0.999838	0.999838	0.780392	0.988741	0.988741
0.894731	0.876059	0.33	0.895745	0.877051	0.877051	0.568143	0.999838	0.999838	0.780392	0.988757	0.988757
0.894718	0.876057	0.33	0.895745	0.877062	0.877062	0.56813	0.999838	0.999838	0.780392	0.988774	0.988774
0.894705	0.876055	0.33	0.895745	0.877074	0.877074	0.568117	0.999838	0.999838	0.780392	0.98879	0.98879
0.894705	0.876067	0.33	0.895745	0.877085	0.877085	0.568103	0.999838	0.999838	0.780392	0.988807	0.988807
0.894705	0.876078	0.33	0.895745	0.877096	0.877096	0.56809	0.999838	0.999838	0.780392	0.988823	0.988823
0.894692	0.876076	0.34	0.895745	0.877108	0.877108	0.568077	0.999838	0.999838	0.780379	0.988823	0.988823
0.894692	0.876088	0.34	0.895745	0.877119	0.877119	0.568064	0.999838	0.999838	0.780379	0.98884	0.98884
0.894692	0.876099	0.34	0.895745	0.87713	0.87713	0.568051	0.999838	0.999838	0.780379	0.988856	0.988856
0.894679	0.876097	0.34	0.895745	0.877142	0.877142	0.568038	0.999838	0.999838	0.780379	0.988873	0.988873
0.894679	0.876109	0.34	0.895745	0.877153	0.877153	0.568024	0.999838	0.999838	0.780379	0.988889	0.988889
0.894679	0.87612	0.34	0.895745	0.877164	0.877164	0.568011	0.999838	0.999838	0.780379	0.988906	0.988906
0.894665	0.876118	0.35	0.895745	0.877176	0.877176	0.567998	0.999838	0.999838	0.780379	0.988922	0.988922
0.894665	0.87613	0.35	0.895745	0.877187	0.877187	0.567985	0.999838	0.999838	0.780379	0.988939	0.988939
0.894652	0.876128	0.35	0.895745	0.877198	0.877198	0.567972	0.999838	0.999838	0.780379	0.988955	0.988955
0.894639	0.876127	0.35	0.895745	0.877209	0.877209	0.567959	0.999838	0.999838	0.780365	0.988955	0.988955
0.894626	0.876125	0.35	0.895745	0.877221	0.877221	0.567945	0.999838	0.999838	0.780365	0.988972	0.988972
0.894626	0.876136	0.35	0.895745	0.877232	0.877232	0.567932	0.999838	0.999838	0.780352	0.988971	0.988971
0.894626	0.876147	0.36	0.895745	0.877243	0.877243	0.567919	0.999838	0.999838	0.780352	0.988988	0.988988
0.894626	0.876159	0.36	0.895745	0.877255	0.877255	0.567906	0.999838	0.999838	0.780352	0.989004	0.989004
0.894613	0.876157	0.36	0.895745	0.877266	0.877266	0.567893	0.999838	0.999838	0.780352	0.989021	0.989021
0.8946	0.876156	0.36	0.895745	0.877277	0.877277	0.56788	0.999838	0.999838	0.780352	0.989037	0.989037
0.8946	0.876167	0.36	0.895745	0.877289	0.877289	0.567866	0.999838	0.999838	0.780352	0.989054	0.989054
0.8946	0.876178	0.36	0.895745	0.8773	0.8773	0.567853	0.999838	0.999838	0.780339	0.989054	0.989054
0.894586	0.876177	0.36	0.895745	0.877311	0.877311	0.56784	0.999838	0.999838	0.780339	0.98907	0.98907
0.894586	0.876188	0.36	0.895745	0.877323	0.877323	0.567827	0.999838	0.999838	0.780339	0.989087	0.989087
0.894586	0.876199	0.36	0.895745	0.877334	0.877334	0.567814	0.999838	0.999838	0.780339	0.989103	0.989103
0.894573	0.876198	0.36	0.895745	0.877345	0.877345	0.567801	0.999838	0.999838	0.780339	0.98912	0.98912
0.89456	0.876196	0.36	0.895745	0.877357	0.877357	0.567787	0.999838	0.999838	0.780339	0.989136	0.989136
0.894547	0.876194	0.36	0.895745	0.877368	0.877368	0.567774	0.999838	0.999838	0.780339	0.989153	0.989153
0.894547	0.876206	0.36	0.895745	0.877379	0.877379	0.567761	0.999838	0.999838	0.780339	0.989169	0.989169
0.894547	0.876217	0.36	0.895745	0.87739	0.87739	0.567748	0.999838	0.999838	0.780339	0.989186	0.989186
0.894547	0.876228	0.36	0.895745	0.877402	0.877402	0.567735	0.999838	0.999838	0.780326	0.989186	0.989186
0.894547	0.87624	0.36	0.895745	0.877413	0.877413	0.567722	0.999838	0.999838	0.780313	0.989185	0.989185
0.894534	0.876238	0.36	0.895745	0.877424	0.877424	0.567708	0.999838	0.999838	0.780313	0.989202	0.989202
0.894534	0.876249	0.36	0.895745	0.877436	0.877436	0.567695	0.999838	0.999838	0.780313	0.989218	0.989218
0.894521	0.876248	0.36	0.895745	0.877447	0.877447	0.567682	0.999838	0.999838	0.780313	0.989235	0.989235
0.894507	0.876246	0.37	0.895745	0.877458	0.877458	0.567669	0.999838	0.999838	0.780313	0.989251	0.989251
0.894494	0.876245	0.37	0.895745	0.87747	0.87747	0.567656	0.999838	0.999838	0.780313	0.989268	0.989268
0.894494	0.876256	0.37	0.895745	0.877481	0.877481	0.567643	0.999838	0.999838	0.7803	0.989268	0.989268
0.894481	0.876254	0.37	0.895745	0.877492	0.877492	0.567629	0.999838	0.999838	0.7803	0.989284	0.989284
0.894481	0.876266	0.37	0.895745	0.877504	0.877504	0.567616	0.999838	0.999838	0.7803	0.989301	0.989301
0.894468	0.876264	0.37	0.895745	0.877515	0.877515	0.567603	0.999838	0.999838	0.7803	0.989317	0.989317
0.894455	0.876262	0.37	0.895745	0.877526	0.877526	0.56759	0.999838	0.999838	0.7803	0.989334	0.989334
0.894442	0.876261	0.37	0.895745	0.877538	0.877538	0.567577	0.999838	0.999838	0.7803	0.98935	0.98935
0.894442	0.876272	0.37	0.895745	0.877549	0.877549	0.567564	0.999838	0.999838	0.7803	0.989367	0.989367
0.894442	0.876283	0.37	0.895745	0.87756	0.87756	0.56755	0.999838	0.999838	0.7803	0.989383	0.989383
0.894428	0.876282	0.37	0.895745	0.877572	0.877572	0.567537	0.999838	0.999838	0.7803	0.9894	0.9894
0.894415	0.87628	0.37	0.895745	0.877583	0.877583	0.567524	0.999838	0.999838	0.7803	0.989416	0.989416
0.894402	0.876279	0.37	0.895732	0.877581	0.877581	0.567511	0.999838	0.999838	0.7803	0.989433	0.989433
0.894389	0.876277	0.37	0.895732	0.877593	0.877593	0.567498	0.999838	0.999838	0.7803	0.989449	0.989449
0.894376	0.876275	0.37	0.895732	0.877604	0.877604	0.567485	0.999838	0.999838	0.780286	0.989449	0.989449
0.894363	0.876274	0.37	0.895732	0.877615	0.877615	0.567471	0.999838	0.999838	0.780286	0.989466	0.989466
0.89435	0.876272	0.37	0.895732	0.877627	0.877627	0.567458	0.999838	0.999838	0.780286	0.989482	0.989482
0.89435	0.876283	0.37	0.895732	0.877638	0.877638	0.567445	0.999838	0.999838	0.780286	0.989499	0.989499
0.894336	0.876282	0.37	0.895732	0.877649	0.877649	0.567432	0.999838	0.999838	0.780286	0.989515	0.989515
0.894336	0.876293	0.37	0.895732	0.877661	0.877661	0.567419	0.999838	0.999838	0.780286	0.989532	0.989532
0.894336	0.876304	0.37	0.895732	0.877672	0.877672	0.567406	0.999838	0.999838	0.780286	0.989548	0.989548
0.894336	0.876316	0.37	0.895732	0.877683	0.877683	0.567393	0.999838	0.999838	0.780286	0.989565	0.989565
0.894336	0.876327	0.37	0.895732	0.877695	0.877695	0.567379	0.999838	0.999838	0.780286	0.989581	0.989581
0.894323	0.876325	0.37	0.895732	0.877706	0.877706	0.567366	0.999838	0.999838	0.780286	0.989598	0.989598
0.89431	0.876324	0.37	0.895732	0.877717	0.877717	0.567353	0.999838	0.999838	0.780273	0.989598	0.989598
0.894297	0.876322	0.38	0.895732	0.877728	0.877728	0.56734	0.999838	0.999838	0.780273	0.989614	0.989614
0.894284	0.876321	0.38	0.895732	0.87774	0.87774	0.567327	0.999838	0.999838	0.780273	0.989631	0.989631
0.894271	0.876319	0.38	0.895732	0.877751	0.877751	0.567314	0.999838	0.999838	0.780273	0.989647	0.989647
0.894271	0.87633	0.38	0.895732	0.877762	0.877762	0.5673	0.999838	0.999838	0.780273	0.989664	0.989664
0.894257	0.876329	0.38	0.895732	0.877774	0.877774	0.567287	0.999838	0.999838	0.780273	0.98968	0.98968
0.894257	0.87634	0.38	0.895732	0.877785	0.877785	0.567274	0.999838	0.999838	0.780273	0.989697	0.989697
0.894257	0.876351	0.38	0.895732	0.877796	0.877796	0.567261	0.999838	0.999838	0.780273	0.989713	0.989713
0.894257	0.876363	0.38	0.895732	0.877808	0.877808	0.567248	0.999838	0.999838	0.780273	0.98973	0.98973
0.894244	0.876361	0.38	0.895732	0.877819	0.877819	0.567235	0.999838	0.999838	0.780273	0.989747	0.989747
0.894244	0.876372	0.38	0.895732	0.87783	0.87783	0.567221	0.999838	0.999838	0.78026	0.989746	0.989746
0.894244	0.876384	0.38	0.895732	0.877842	0.877842	0.567208	0.999838	0.999838	0.78026	0.989763	0.989763
0.894231	0.876382	0.38	0.895732	0.877853	0.877853	0.567195	0.999838	0.999838	0.78026	0.989779	0.989779
0.894231	0.876393	0.38	0.895732	0.877864	0.877864	0.567182	0.999838	0.999838	0.78026	0.989796	0.989796
0.894231	0.876405	0.38	0.895732	0.877876	0.877876	0.567169	0.999838	0.999838	0.78026	0.989812	0.989812
0.894231	0.876416	0.38	0.895732	0.877887	0.877887	0.567156	0.999838	0.999838	0.78026	0.989829	0.989829
0.894231	0.876427	0.38	0.895732	0.877898	0.877898	0.567142	0.999838	0.999838	0.78026	0.989846	0.989846
0.894218	0.876426	0.38	0.895732	0.87791	0.87791	0.567129	0.999838	0.999838	0.78026	0.989862	0.989862
0.894218	0.876437	0.38	0.895732	0.877921	0.877921	0.567116	0.999838	0.999838	0.78026	0.989879	0.989879
0.894218	0.876448	0.38	0.895732	0.877932	0.877932	0.567103	0.999838	0.999838	0.78026	0.989895	0.989895
0.894218	0.87646	0.38	0.895732	0.877944	0.877944	0.56709	0.999838	0.999838	0.78026	0.989912	0.989912
0.894205	0.876458	0.38	0.895732	0.877955	0.877955	0.567077	0.999838	0.999838	0.78026	0.989928	0.989928
0.894192	0.876457	0.38	0.895732	0.877966	0.877966	0.567063	0.999838	0.999838	0.78026	0.989945	0.989945
0.894192	0.876468	0.38	0.895732	0.877978	0.877978	0.56705	0.999838	0.999838	0.78026	0.989961	0.989961
0.894192	0.876479	0.38	0.895732	0.877989	0.877989	0.567037	0.999838	0.999838	0.78026	0.989978	0.989978
0.894178	0.876478	0.38	0.895732	0.878	0.878	0.567024	0.999838	0.999838	0.78026	0.989994	0.989994
0.894178	0.876489	0.38	0.895732	0.878012	0.878012	0.567011	0.999837	0.999837	0.78026	0.990011	0.990011
0.894165	0.876487	0.38	0.895732	0.878023	0.878023	0.566998	0.999837	0.999837	0.780247	0.990011	0.990011
0.894152	0.876486	0.38	0.895732	0.878034	0.878034	0.566984	0.999837	0.999837	0.780247	0.990027	0.990027
0.894139	0.876484	0.38	0.895732	0.878046	0.878046	0.566971	0.999837	0.999837	0.780247	0.990044	0.990044
0.894126	0.876483	0.38	0.895732	0.878057	0.878057	0.566958	0.999837	0.999837	0.780247	0.99006	0.99006
0.894126	0.876494	0.38	0.895732	0.878068	0.878068	0.566945	0.999837	0.999837	0.780247	0.990077	0.990077
0.894126	0.876505	0.38	0.895732	0.87808	0.87808	0.566932	0.999837	0.999837	0.780247	0.990093	0.990093
0.894126	0.876516	0.38	0.895732	0.878091	0.878091	0.566919	0.999837	0.999837	0.780247	0.99011	0.99011
0.894126	0.876528	0.39	0.895732	0.878102	0.878102	0.566905	0.999837	0.999837	0.780247	0.990126	0.990126
0.894126	0.876539	0.39	0.895732	0.878114	0.878114	0.566892	0.999837	0.999837	0.780247	0.990143	0.990143
0.894126	0.87655	0.39	0.895732	0.878125	0.878125	0.566879	0.999837	0.999837	0.780234	0.990143	0.990143
0.894126	0.876562	0.39	0.895732	0.878136	0.878136	0.566866	0.999837	0.999837	0.780234	0.990159	0.990159
0.894113	0.87656	0.39	0.895732	0.878148	0.878148	0.566853	0.999837	0.999837	0.780221	0.990159	0.990159
0.894099	0.876559	0.39	0.895732	0.878159	0.878159	0.56684	0.999837	0.999837	0.780221	0.990176	0.990176
0.894086	0.876557	0.39	0.895732	0.87817	0.87817	0.566826	0.999837	0.999837	0.780221	0.990192	0.990192
0.894086	0.876568	0.39	0.895732	0.878182	0.878182	0.566813	0.999837	0.999837	0.780221	0.990209	0.990209
0.894086	0.87658	0.39	0.895732	0.878193	0.878193	0.5668	0.999837	0.999837	0.780221	0.990225	0.990225
0.894086	0.876591	0.39	0.895732	0.878204	0.878204	0.566787	0.999837	0.999837	0.780221	0.990242	0.990242
0.894073	0.876589	0.39	0.895732	0.878216	0.878216	0.566774	0.999837	0.999837	0.780221	0.990258	0.990258
0.89406	0.876588	0.39	0.895732	0.878227	0.878227	0.566761	0.999837	0.999837	0.780221	0.990275	0.990275
0.894047	0.876586	0.39	0.895732	0.878238	0.878238	0.566747	0.999837	0.999837	0.780221	0.990292	0.990292
0.894034	0.876584	0.39	0.895732	0.87825	0.87825	0.566734	0.999837	0.999837	0.780221	0.990308	0.990308
0.89402	0.876583	0.39	0.895732	0.878261	0.878261	0.566721	0.999837	0.999837	0.780221	0.990325	0.990325
0.894007	0.876581	0.39	0.895732	0.878272	0.878272	0.566708	0.999837	0.999837	0.780207	0.990325	0.990325
0.893994	0.87658	0.39	0.895732	0.878284	0.878284	0.566695	0.999837	0.999837	0.780207	0.990341	0.990341
0.893994	0.876591	0.39	0.895732	0.878295	0.878295	0.566682	0.999837	0.999837	0.780207	0.990358	0.990358
0.893981	0.876589	0.39	0.895732	0.878306	0.878306	0.566668	0.999837	0.999837	0.780194	0.990357	0.990357
0.893981	0.876601	0.39	0.895732	0.878318	0.878318	0.566655	0.999837	0.999837	0.780181	0.990357	0.990357
0.893981	0.876612	0.39	0.895732	0.878329	0.878329	0.566642	0.999837	0.999837	0.780181	0.990374	0.990374
0.893968	0.87661	0.39	0.895732	0.87834	0.87834	0.566629	0.999837	0.999837	0.780181	0.99039	0.99039
0.893968	0.876622	0.39	0.895732	0.878352	0.878352	0.566616	0.999837	0.999837	0.780181	0.990407	0.990407
0.893968	0.876633	0.39	0.895732	0.878363	0.878363	0.566603	0.999837	0.999837	0.780181	0.990424	0.990424
0.893968	0.876644	0.4	0.895732	0.878374	0.878374	0.566589	0.999837	0.999837	0.780168	0.990423	0.990423
0.893955	0.876643	0.4	0.895732	0.878386	0.878386	0.566576	0.999837	0.999837	0.780168	0.99044	0.99044
0.893955	0.876654	0.4	0.895732	0.878397	0.878397	0.566563	0.999837	0.999837	0.780168	0.990456	0.990456
0.893955	0.876665	0.4	0.895732	0.878408	0.878408	0.56655	0.999837	0.999837	0.780168	0.990473	0.990473
0.893955	0.876677	0.4	0.895732	0.87842	0.87842	0.566537	0.999837	0.999837	0.780168	0.99049	0.99049
0.893955	0.876688	0.4	0.895732	0.878431	0.878431	0.566524	0.999837	0.999837	0.780168	0.990506	0.990506
0.893941	0.876687	0.4	0.895732	0.878442	0.878442	0.56651	0.999837	0.999837	0.780168	0.990523	0.990523
0.893941	0.876698	0.4	0.895732	0.878454	0.878454	0.566497	0.999837	0.999837	0.780168	0.990539	0.990539
0.893928	0.876696	0.4	0.895732	0.878465	0.878465	0.566484	0.999837	0.999837	0.780168	0.990556	0.990556
0.893915	0.876695	0.4	0.895732	0.878476	0.878476	0.566471	0.999837	0.999837	0.780168	0.990572	0.990572
0.893902	0.876693	0.4	0.895732	0.878488	0.878488	0.566458	0.999837	0.999837	0.780168	0.990589	0.990589
0.893902	0.876704	0.4	0.895732	0.878499	0.878499	0.566445	0.999837	0.999837	0.780168	0.990605	0.990605
0.893902	0.876716	0.4	0.895732	0.87851	0.87851	0.566431	0.999837	0.999837	0.780168	0.990622	0.990622
0.893889	0.876714	0.4	0.895732	0.878522	0.878522	0.566418	0.999837	0.999837	0.780168	0.990639	0.990639
0.893889	0.876725	0.4	0.895732	0.878533	0.878533	0.566405	0.999837	0.999837	0.780168	0.990655	0.990655
0.893889	0.876737	0.4	0.895732	0.878544	0.878544	0.566392	0.999837	0.999837	0.780168	0.990672	0.990672
0.893889	0.876748	0.4	0.895732	0.878556	0.878556	0.566379	0.999837	0.999837	0.780168	0.990688	0.990688
0.893876	0.876746	0.4	0.895732	0.878567	0.878567	0.566366	0.999837	0.999837	0.780168	0.990705	0.990705
0.893876	0.876758	0.4	0.895732	0.878579	0.878579	0.566352	0.999837	0.999837	0.780168	0.990721	0.990721
0.893862	0.876756	0.4	0.895732	0.87859	0.87859	0.566339	0.999837	0.999837	0.780155	0.990721	0.990721
0.893862	0.876768	0.4	0.895732	0.878601	0.878601	0.566326	0.999837	0.999837	0.780155	0.990738	0.990738
0.893862	0.876779	0.4	0.895732	0.878613	0.878613	0.566313	0.999837	0.999837	0.780155	0.990754	0.990754
0.893849	0.876777	0.4	0.895732	0.878624	0.878624	0.5663	0.999837	0.999837	0.780155	0.990771	0.990771
0.893849	0.876789	0.4	0.895732	0.878635	0.878635	0.566287	0.999837	0.999837	0.780155	0.990787	0.990787
0.893836	0.876787	0.4	0.895732	0.878647	0.878647	0.566273	0.999837	0.999837	0.780155	0.990804	0.990804
0.893836	0.876798	0.4	0.895732	0.878658	0.878658	0.56626	0.999837	0.999837	0.780142	0.990804	0.990804
0.893836	0.87681	0.4	0.895732	0.878669	0.878669	0.566247	0.999837	0.999837	0.780142	0.99082	0.99082
0.893836	0.876821	0.4	0.895732	0.878681	0.878681	0.566234	0.999837	0.999837	0.780142	0.990837	0.990837
0.893823	0.876819	0.4	0.895732	0.878692	0.878692	0.566221	0.999837	0.999837	0.780142	0.990854	0.990854
0.893823	0.876831	0.41	0.895732	0.878703	0.878703	0.566208	0.999837	0.999837	0.780128	0.990853	0.990853
0.89381	0.876829	0.41	0.895732	0.878715	0.878715	0.566208	0.999861	0.999861	0.780128	0.99087	0.99087
0.89381	0.87684	0.41	0.895732	0.878726	0.878726	0.566194	0.999861	0.999861	0.780128	0.990887	0.990887
0.893797	0.876839	0.41	0.895732	0.878737	0.878737	0.566181	0.999861	0.999861	0.780128	0.990903	0.990903
0.893797	0.87685	0.41	0.895732	0.878749	0.878749	0.566168	0.999861	0.999861	0.780128	0.99092	0.99092
0.893783	0.876849	0.41	0.895732	0.87876	0.87876	0.566155	0.99986	0.99986	0.780128	0.990936	0.990936
0.893783	0.87686	0.41	0.895732	0.878771	0.878771	0.566142	0.99986	0.99986	0.780115	0.990936	0.990936
0.89377	0.876858	0.41	0.895732	0.878783	0.878783	0.566129	0.99986	0.99986	0.780102	0.990936	0.990936
0.893757	0.876857	0.41	0.895732	0.878794	0.878794	0.566115	0.99986	0.99986	0.780102	0.990953	0.990953
0.893744	0.876855	0.41	0.895732	0.878805	0.878805	0.566102	0.99986	0.99986	0.780102	0.990969	0.990969
0.893744	0.876866	0.41	0.895732	0.878817	0.878817	0.566089	0.99986	0.99986	0.780089	0.990969	0.990969
0.893744	0.876878	0.41	0.895732	0.878828	0.878828	0.566076	0.99986	0.99986	0.780089	0.990986	0.990986
0.893744	0.876889	0.41	0.895732	0.87884	0.87884	0.566063	0.99986	0.99986	0.780089	0.991002	0.991002
0.893731	0.876888	0.41	0.895732	0.878851	0.878851	0.56605	0.99986	0.99986	0.780089	0.991019	0.991019
0.893731	0.876899	0.41	0.895732	0.878862	0.878862	0.566036	0.99986	0.99986	0.780089	0.991035	0.991035
0.893731	0.87691	0.41	0.895732	0.878874	0.878874	0.566023	0.99986	0.99986	0.780089	0.991052	0.991052
0.893731	0.876921	0.41	0.895732	0.878885	0.878885	0.56601	0.99986	0.99986	0.780089	0.991068	0.991068
0.893718	0.87692	0.41	0.895732	0.878896	0.878896	0.565997	0.99986	0.99986	0.780089	0.991085	0.991085
0.893718	0.876931	0.41	0.895732	0.878908	0.878908	0.565984	0.99986	0.99986	0.780089	0.991102	0.991102
0.893718	0.876943	0.41	0.895732	0.878919	0.878919	0.565971	0.99986	0.99986	0.780089	0.991118	0.991118
0.893718	0.876954	0.41	0.895732	0.87893	0.87893	0.565958	0.99986	0.99986	0.780089	0.991135	0.991135
0.893704	0.876952	0.41	0.895732	0.878942	0.878942	0.565944	0.99986	0.99986	0.780089	0.991151	0.991151
0.893704	0.876964	0.41	0.895732	0.878953	0.878953	0.565931	0.99986	0.99986	0.780089	0.991168	0.991168
0.893704	0.876975	0.41	0.895732	0.878964	0.878964	0.565918	0.99986	0.99986	0.780076	0.991168	0.991168
0.893704	0.876986	0.41	0.895732	0.878976	0.878976	0.565905	0.99986	0.99986	0.780076	0.991184	0.991184
0.893691	0.876985	0.41	0.895732	0.878987	0.878987	0.565892	0.99986	0.99986	0.780076	0.991201	0.991201
0.893691	0.876996	0.41	0.895732	0.878999	0.878999	0.565879	0.99986	0.99986	0.780076	0.991218	0.991218
0.893678	0.876994	0.41	0.895732	0.87901	0.87901	0.565865	0.99986	0.99986	0.780076	0.991234	0.991234
0.893665	0.876993	0.41	0.895732	0.879021	0.879021	0.565852	0.99986	0.99986	0.780076	0.991251	0.991251
0.893665	0.877004	0.41	0.895732	0.879033	0.879033	0.565839	0.99986	0.99986	0.780076	0.991267	0.991267
0.893652	0.877003	0.41	0.895732	0.879044	0.879044	0.565826	0.99986	0.99986	0.780076	0.991284	0.991284
0.893639	0.877001	0.42	0.895732	0.879055	0.879055	0.565813	0.99986	0.99986	0.780076	0.9913	0.9913
0.893639	0.877012	0.42	0.895732	0.879067	0.879067	0.5658	0.99986	0.99986	0.780076	0.991317	0.991317
0.893625	0.877011	0.42	0.895732	0.879078	0.879078	0.565786	0.99986	0.99986	0.780063	0.991317	0.991317
0.893625	0.877022	0.42	0.895732	0.879089	0.879089	0.565773	0.99986	0.99986	0.78005	0.991317	0.991317
0.893625	0.877033	0.42	0.895732	0.879101	0.879101	0.56576	0.99986	0.99986	0.78005	0.991333	0.991333
0.893625	0.877045	0.42	0.895732	0.879112	0.879112	0.565747	0.99986	0.99986	0.78005	0.99135	0.99135
0.893612	0.877043	0.42	0.895732	0.879123	0.879123	0.565734	0.99986	0.99986	0.78005	0.991366	0.991366
0.893599	0.877042	0.42	0.895732	0.879135	0.879135	0.565721	0.99986	0.99986	0.78005	0.991383	0.991383
0.893599	0.877053	0.42	0.895732	0.879146	0.879146	0.565707	0.99986	0.99986	0.78005	0.9914	0.9914
0.893586	0.877051	0.42	0.895732	0.879158	0.879158	0.565694	0.99986	0.99986	0.78005	0.991416	0.991416
0.893586	0.877063	0.42	0.895732	0.879169	0.879169	0.565681	0.99986	0.99986	0.78005	0.991433	0.991433
0.893586	0.877074	0.42	0.895732	0.87918	0.87918	0.565668	0.99986	0.99986	0.78005	0.991449	0.991449
0.893586	0.877085	0.42	0.895732	0.879192	0.879192	0.565655	0.99986	0.99986	0.78005	0.991466	0.991466
0.893573	0.877084	0.42	0.895732	0.879203	0.879203	0.565642	0.99986	0.99986	0.780036	0.991466	0.991466
0.89356	0.877082	0.42	0.895732	0.879214	0.879214	0.565628	0.99986	0.99986	0.780036	0.991482	0.991482
0.89356	0.877093	0.42	0.895732	0.879226	0.879226	0.565615	0.99986	0.99986	0.780036	0.991499	0.991499
0.89356	0.877105	0.42	0.895732	0.879237	0.879237	0.565602	0.99986	0.99986	0.780036	0.991516	0.991516
0.89356	0.877116	0.42	0.895732	0.879248	0.879248	0.565589	0.99986	0.99986	0.780036	0.991532	0.991532
0.89356	0.877127	0.42	0.895732	0.87926	0.87926	0.565576	0.99986	0.99986	0.780036	0.991549	0.991549
0.89356	0.877139	0.42	0.895732	0.879271	0.879271	0.565563	0.99986	0.99986	0.780023	0.991549	0.991549
0.89356	0.87715	0.42	0.895732	0.879282	0.879282	0.565549	0.99986	0.99986	0.780023	0.991565	0.991565
0.893546	0.877149	0.42	0.895732	0.879294	0.879294	0.565536	0.99986	0.99986	0.780023	0.991582	0.991582
0.893546	0.87716	0.42	0.895732	0.879305	0.879305	0.565523	0.99986	0.99986	0.780023	0.991598	0.991598
0.893533	0.877158	0.42	0.895732	0.879317	0.879317	0.56551	0.99986	0.99986	0.78001	0.991598	0.991598
0.893533	0.87717	0.42	0.895732	0.879328	0.879328	0.565497	0.99986	0.99986	0.78001	0.991615	0.991615
0.893533	0.877181	0.42	0.895732	0.879339	0.879339	0.565484	0.99986	0.99986	0.779997	0.991615	0.991615
0.893533	0.877192	0.42	0.895732	0.879351	0.879351	0.56547	0.99986	0.99986	0.779997	0.991631	0.991631
0.89352	0.877191	0.42	0.895732	0.879362	0.879362	0.565457	0.99986	0.99986	0.779997	0.991648	0.991648
0.89352	0.877202	0.42	0.895732	0.879373	0.879373	0.565444	0.99986	0.99986	0.779997	0.991665	0.991665
0.893507	0.8772	0.42	0.895732	0.879385	0.879385	0.565431	0.99986	0.99986	0.779997	0.991681	0.991681
0.893494	0.877199	0.42	0.895732	0.879396	0.879396	0.565418	0.99986	0.99986	0.779984	0.991681	0.991681
0.893494	0.87721	0.42	0.895732	0.879408	0.879408	0.565405	0.99986	0.99986	0.779984	0.991698	0.991698
0.893494	0.877222	0.42	0.895732	0.879419	0.879419	0.565391	0.99986	0.99986	0.779971	0.991697	0.991697
0.893494	0.877233	0.42	0.895732	0.87943	0.87943	0.565378	0.99986	0.99986	0.779971	0.991714	0.991714
0.893494	0.877244	0.42	0.895732	0.879442	0.879442	0.565365	0.99986	0.99986	0.779971	0.991731	0.991731
0.893494	0.877256	0.42	0.895732	0.879453	0.879453	0.565352	0.99986	0.99986	0.779971	0.991747	0.991747
0.893494	0.877267	0.42	0.895732	0.879464	0.879464	0.565339	0.99986	0.99986	0.779957	0.991747	0.991747
0.893481	0.877265	0.42	0.895732	0.879476	0.879476	0.565326	0.99986	0.99986	0.779944	0.991747	0.991747
0.893481	0.877277	0.42	0.895732	0.879487	0.879487	0.565312	0.99986	0.99986	0.779944	0.991764	0.991764
0.893467	0.877275	0.42	0.895732	0.879498	0.879498	0.565299	0.99986	0.99986	0.779944	0.99178	0.99178
0.893467	0.877286	0.42	0.895732	0.87951	0.87951	0.565286	0.99986	0.99986	0.779944	0.991797	0.991797
0.893467	0.877298	0.42	0.895732	0.879521	0.879521	0.565273	0.99986	0.99986	0.779944	0.991813	0.991813
0.893467	0.877309	0.42	0.895732	0.879533	0.879533	0.56526	0.99986	0.99986	0.779944	0.99183	0.99183
0.893467	0.87732	0.42	0.895732	0.879544	0.879544	0.565247	0.99986	0.99986	0.779944	0.991847	0.991847
0.893467	0.877332	0.42	0.895732	0.879555	0.879555	0.565233	0.99986	0.99986	0.779931	0.991847	0.991847
0.893454	0.87733	0.42	0.895732	0.879567	0.879567	0.56522	0.99986	0.99986	0.779918	0.991846	0.991846
0.893454	0.877342	0.42	0.895732	0.879578	0.879578	0.565207	0.99986	0.99986	0.779918	0.991863	0.991863
0.893441	0.87734	0.42	0.895732	0.879589	0.879589	0.565194	0.99986	0.99986	0.779918	0.99188	0.99188
0.893441	0.877351	0.42	0.895732	0.879601	0.879601	0.565181	0.99986	0.99986	0.779918	0.991896	0.991896
0.893441	0.877363	0.42	0.895732	0.879612	0.879612	0.565168	0.99986	0.99986	0.779905	0.991896	0.991896
0.893441	0.877374	0.42	0.895732	0.879624	0.879624	0.565154	0.99986	0.99986	0.779892	0.991896	0.991896
0.893441	0.877385	0.42	0.895732	0.879635	0.879635	0.565141	0.99986	0.99986	0.779892	0.991913	0.991913
0.893428	0.877384	0.42	0.895732	0.879646	0.879646	0.565128	0.99986	0.99986	0.779878	0.991912	0.991912
0.893428	0.877395	0.42	0.895732	0.879658	0.879658	0.565115	0.99986	0.99986	0.779878	0.991929	0.991929
0.893428	0.877406	0.42	0.895732	0.879669	0.879669	0.565102	0.99986	0.99986	0.779878	0.991946	0.991946
0.893428	0.877418	0.42	0.895732	0.87968	0.87968	0.565089	0.99986	0.99986	0.779878	0.991962	0.991962
0.893428	0.877429	0.42	0.895732	0.879692	0.879692	0.565075	0.99986	0.99986	0.779878	0.991979	0.991979
0.893428	0.87744	0.42	0.895732	0.879703	0.879703	0.565062	0.99986	0.99986	0.779878	0.991995	0.991995
0.893428	0.877452	0.42	0.895732	0.879715	0.879715	0.565049	0.99986	0.99986	0.779865	0.991995	0.991995
0.893428	0.877463	0.42	0.895732	0.879726	0.879726	0.565036	0.99986	0.99986	0.779852	0.991995	0.991995
0.893415	0.877462	0.42	0.895732	0.879737	0.879737	0.565023	0.99986	0.99986	0.779852	0.992012	0.992012
0.893415	0.877473	0.42	0.895732	0.879749	0.879749	0.56501	0.99986	0.99986	0.779852	0.992028	0.992028
0.893415	0.877484	0.42	0.895732	0.87976	0.87976	0.564996	0.99986	0.99986	0.779839	0.992028	0.992028
0.893402	0.877483	0.43	0.895732	0.879771	0.879771	0.564983	0.99986	0.99986	0.779839	0.992045	0.992045
0.893388	0.877481	0.43	0.895732	0.879783	0.879783	0.56497	0.99986	0.99986	0.779839	0.992061	0.992061
0.893388	0.877492	0.43	0.895732	0.879794	0.879794	0.564957	0.99986	0.99986	0.779839	0.992078	0.992078
0.893388	0.877504	0.43	0.895732	0.879806	0.879806	0.564944	0.99986	0.99986	0.779826	0.992078	0.992078
0.893388	0.877515	0.43	0.895732	0.879817	0.879817	0.564931	0.99986	0.99986	0.779813	0.992078	0.992078
0.893388	0.877526	0.43	0.895732	0.879828	0.879828	0.564917	0.99986	0.99986	0.779799	0.992078	0.992078
0.893375	0.877525	0.43	0.895732	0.87984	0.87984	0.564904	0.99986	0.99986	0.779799	0.992094	0.992094
0.893375	0.877536	0.43	0.895732	0.879851	0.879851	0.564891	0.99986	0.99986	0.779799	0.992111	0.992111
0.893375	0.877548	0.43	0.895732	0.879862	0.879862	0.564878	0.99986	0.99986	0.779786	0.992111	0.992111
0.893375	0.877559	0.43	0.895732	0.879874	0.879874	0.564865	0.99986	0.99986	0.779786	0.992127	0.992127
0.893375	0.87757	0.43	0.895732	0.879885	0.879885	0.564852	0.99986	0.99986	0.779786	0.992144	0.992144
0.893362	0.877569	0.43	0.895732	0.879897	0.879897	0.564838	0.99986	0.99986	0.779786	0.992161	0.992161
0.893362	0.87758	0.43	0.895732	0.879908	0.879908	0.564825	0.99986	0.99986	0.779786	0.992177	0.992177
0.893362	0.877591	0.43	0.895732	0.879919	0.879919	0.564812	0.99986	0.99986	0.779786	0.992194	0.992194
0.893362	0.877603	0.43	0.895732	0.879931	0.879931	0.564799	0.99986	0.99986	0.779773	0.992194	0.992194
0.893349	0.877601	0.43	0.895732	0.879942	0.879942	0.564786	0.99986	0.99986	0.779773	0.99221	0.99221
0.893349	0.877613	0.43	0.895732	0.879953	0.879953	0.564773	0.99986	0.99986	0.77976	0.99221	0.99221
0.893349	0.877624	0.43	0.895732	0.879965	0.879965	0.564759	0.99986	0.99986	0.77976	0.992227	0.992227
0.893349	0.877635	0.43	0.895732	0.879976	0.879976	0.564746	0.99986	0.99986	0.779747	0.992227	0.992227
0.893336	0.877634	0.43	0.895732	0.879988	0.879988	0.564733	0.99986	0.99986	0.779747	0.992243	0.992243
0.893323	0.877632	0.43	0.895732	0.879999	0.879999	0.56472	0.99986	0.99986	0.779747	0.99226	0.99226
0.893323	0.877643	0.43	0.895732	0.88001	0.88001	0.564707	0.99986	0.99986	0.779747	0.992277	0.992277
0.893323	0.877655	0.43	0.895732	0.880022	0.880022	0.564694	0.99986	0.99986	0.779734	0.992277	0.992277
0.893323	0.877666	0.43	0.895732	0.880033	0.880033	0.56468	0.99986	0.99986	0.77972	0.992276	0.992276
0.893323	0.877677	0.43	0.895732	0.880044	0.880044	0.564667	0.99986	0.99986	0.779707	0.992276	0.992276
0.893309	0.877676	0.43	0.895732	0.880056	0.880056	0.564654	0.99986	0.99986	0.779707	0.992293	0.992293
0.893309	0.877687	0.43	0.895732	0.880067	0.880067	0.564641	0.99986	0.99986	0.779707	0.992309	0.992309
0.893296	0.877686	0.43	0.895732	0.880079	0.880079	0.564628	0.99986	0.99986	0.779694	0.992309	0.992309
0.893296	0.877697	0.43	0.895732	0.88009	0.88009	0.564615	0.99986	0.99986	0.779694	0.992326	0.992326
0.893296	0.877708	0.43	0.895732	0.880101	0.880101	0.564601	0.99986	0.99986	0.779681	0.992326	0.992326
0.893283	0.877707	0.43	0.895732	0.880113	0.880113	0.564588	0.99986	0.99986	0.779681	0.992342	0.992342
0.893283	0.877718	0.43	0.895732	0.880124	0.880124	0.564575	0.99986	0.99986	0.779681	0.992359	0.992359
0.893283	0.877729	0.43	0.895732	0.880136	0.880136	0.564562	0.99986	0.99986	0.779681	0.992376	0.992376
0.89327	0.877728	0.43	0.895732	0.880147	0.880147	0.564549	0.99986	0.99986	0.779681	0.992392	0.992392
0.89327	0.877739	0.43	0.895732	0.880158	0.880158	0.564536	0.99986	0.99986	0.779681	0.992409	0.992409
0.89327	0.877751	0.43	0.895732	0.88017	0.88017	0.564522	0.99986	0.99986	0.779668	0.992409	0.992409
0.89327	0.877762	0.43	0.895732	0.880181	0.880181	0.564509	0.99986	0.99986	0.779655	0.992409	0.992409
0.89327	0.877773	0.43	0.895732	0.880192	0.880192	0.564496	0.99986	0.99986	0.779641	0.992409	0.992409
0.89327	0.877785	0.43	0.895732	0.880204	0.880204	0.564483	0.99986	0.99986	0.779641	0.992425	0.992425
0.893257	0.877783	0.43	0.895732	0.880215	0.880215	0.56447	0.99986	0.99986	0.779641	0.992442	0.992442
0.893257	0.877794	0.43	0.895732	0.880227	0.880227	0.564457	0.99986	0.99986	0.779641	0.992459	0.992459
0.893244	0.877793	0.43	0.895732	0.880238	0.880238	0.564444	0.99986	0.99986	0.779641	0.992475	0.992475
0.893244	0.877804	0.43	0.895732	0.880249	0.880249	0.56443	0.99986	0.99986	0.779641	0.992492	0.992492
0.893244	0.877816	0.43	0.895732	0.880261	0.880261	0.564417	0.99986	0.99986	0.779628	0.992492	0.992492
0.893244	0.877827	0.43	0.895732	0.880272	0.880272	0.564404	0.99986	0.99986	0.779628	0.992508	0.992508
0.893244	0.877838	0.43	0.895732	0.880284	0.880284	0.564391	0.99986	0.99986	0.779628	0.992525	0.992525
0.89323	0.877837	0.43	0.895732	0.880295	0.880295	0.564378	0.99986	0.99986	0.779628	0.992542	0.992542
0.89323	0.877848	0.43	0.895732	0.880306	0.880306	0.564365	0.99986	0.99986	0.779628	0.992558	0.992558
0.89323	0.877859	0.43	0.895732	0.880318	0.880318	0.564351	0.99986	0.99986	0.779628	0.992575	0.992575
0.893217	0.877858	0.43	0.895732	0.880329	0.880329	0.564338	0.99986	0.99986	0.779628	0.992591	0.992591
0.893217	0.877869	0.43	0.895732	0.880341	0.880341	0.564325	0.99986	0.99986	0.779628	0.992608	0.992608
0.893217	0.877881	0.43	0.895732	0.880352	0.880352	0.564312	0.99986	0.99986	0.779628	0.992625	0.992625
0.893217	0.877892	0.43	0.895732	0.880363	0.880363	0.564299	0.99986	0.99986	0.779628	0.992641	0.992641
0.893217	0.877903	0.43	0.895732	0.880375	0.880375	0.564286	0.99986	0.99986	0.779628	0.992658	0.992658
0.893217	0.877915	0.43	0.895732	0.880386	0.880386	0.564272	0.99986	0.99986	0.779628	0.992675	0.992675
0.893217	0.877926	0.43	0.895732	0.880398	0.880398	0.564259	0.99986	0.99986	0.779615	0.992675	0.992675
0.893217	0.877937	0.43	0.895732	0.880409	0.880409	0.564246	0.99986	0.99986	0.779602	0.992674	0.992674
0.893217	0.877949	0.43	0.895732	0.88042	0.88042	0.564233	0.99986	0.99986	0.779589	0.992674	0.992674
0.893217	0.87796	0.43	0.895732	0.880432	0.880432	0.56422	0.99986	0.99986	0.779576	0.992674	0.992674
0.893217	0.877971	0.43	0.895732	0.880443	0.880443	0.564207	0.99986	0.99986	0.779562	0.992674	0.992674
0.893204	0.87797	0.43	0.895732	0.880454	0.880454	0.564193	0.99986	0.99986	0.779562	0.992691	0.992691
0.893204	0.877981	0.43	0.895732	0.880466	0.880466	0.56418	0.99986	0.99986	0.779562	0.992707	0.992707
0.893204	0.877993	0.43	0.895732	0.880477	0.880477	0.564167	0.99986	0.99986	0.779562	0.992724	0.992724
0.893204	0.878004	0.44	0.895732	0.880489	0.880489	0.564154	0.99986	0.99986	0.779562	0.992741	0.992741
0.893204	0.878015	0.44	0.895732	0.8805	0.8805	0.564141	0.99986	0.99986	0.779549	0.992741	0.992741
0.893204	0.878027	0.44	0.895732	0.880511	0.880511	0.564128	0.99986	0.99986	0.779549	0.992757	0.992757
0.893191	0.878025	0.44	0.895732	0.880523	0.880523	0.564114	0.99986	0.99986	0.779549	0.992774	0.992774
0.893191	0.878036	0.44	0.895732	0.880534	0.880534	0.564101	0.99986	0.99986	0.779536	0.992774	0.992774
0.893191	0.878048	0.44	0.895732	0.880546	0.880546	0.564088	0.99986	0.99986	0.779523	0.992774	0.992774
0.893191	0.878059	0.44	0.895732	0.880557	0.880557	0.564075	0.99986	0.99986	0.779523	0.99279	0.99279
0.893191	0.878071	0.44	0.895732	0.880568	0.880568	0.564062	0.99986	0.99986	0.77951	0.99279	0.99279
0.893178	0.878069	0.44	0.895732	0.88058	0.88058	0.564049	0.99986	0.99986	0.77951	0.992807	0.992807
0.893178	0.87808	0.44	0.895732	0.880591	0.880591	0.564035	0.99986	0.99986	0.779497	0.992807	0.992807
0.893178	0.878092	0.44	0.895732	0.880603	0.880603	0.564022	0.99986	0.99986	0.779483	0.992806	0.992806
0.893178	0.878103	0.44	0.895732	0.880614	0.880614	0.564009	0.99986	0.99986	0.779483	0.992823	0.992823
0.893165	0.878102	0.44	0.895732	0.880625	0.880625	0.563996	0.99986	0.99986	0.779483	0.99284	0.99284
0.893165	0.878113	0.44	0.895732	0.880637	0.880637	0.563983	0.99986	0.99986	0.779483	0.992856	0.992856
0.893165	0.878124	0.44	0.895732	0.880648	0.880648	0.56397	0.99986	0.99986	0.779483	0.992873	0.992873
0.893165	0.878136	0.44	0.895732	0.88066	0.88066	0.563956	0.99986	0.99986	0.779483	0.99289	0.99289
0.893165	0.878147	0.44	0.895732	0.880671	0.880671	0.563943	0.99986	0.99986	0.779483	0.992906	0.992906
0.893165	0.878158	0.44	0.895732	0.880682	0.880682	0.56393	0.99986	0.99986	0.77947	0.992906	0.992906
0.893165	0.87817	0.44	0.895732	0.880694	0.880694	0.563917	0.99986	0.99986	0.77947	0.992923	0.992923
0.893165	0.878181	0.44	0.895732	0.880705	0.880705	0.563904	0.99986	0.99986	0.779457	0.992923	0.992923
0.893165	0.878192	0.44	0.895732	0.880717	0.880717	0.563891	0.99986	0.99986	0.779457	0.992939	0.992939
0.893165	0.878204	0.44	0.895732	0.880728	0.880728	0.563877	0.99986	0.99986	0.779444	0.992939	0.992939
0.893165	0.878215	0.44	0.895732	0.880739	0.880739	0.563864	0.99986	0.99986	0.779444	0.992956	0.992956
0.893151	0.878214	0.44	0.895732	0.880751	0.880751	0.563851	0.99986	0.99986	0.779431	0.992956	0.992956
0.893151	0.878225	0.44	0.895732	0.880762	0.880762	0.563838	0.99986	0.99986	0.779431	0.992973	0.992973
0.893138	0.878223	0.44	0.895732	0.880774	0.880774	0.563825	0.99986	0.99986	0.779431	0.992989	0.992989
0.893138	0.878235	0.44	0.895732	0.880785	0.880785	0.563812	0.99986	0.99986	0.779418	0.992989	0.992989
0.893125	0.878233	0.44	0.895732	0.880796	0.880796	0.563798	0.99986	0.99986	0.779418	0.993006	0.993006
0.893125	0.878245	0.44	0.895732	0.880808	0.880808	0.563785	0.99986	0.99986	0.779404	0.993006	0.993006
0.893125	0.878256	0.44	0.895732	0.880819	0.880819	0.563772	0.99986	0.99986	0.779391	0.993005	0.993005
0.893125	0.878267	0.44	0.895732	0.880831	0.880831	0.563759	0.99986	0.99986	0.779391	0.993022	0.993022
0.893112	0.878266	0.44	0.895732	0.880842	0.880842	0.563746	0.99986	0.99986	0.779378	0.993022	0.993022
0.893112	0.878277	0.44	0.895732	0.880853	0.880853	0.563733	0.99986	0.99986	0.779365	0.993022	0.993022
0.893112	0.878288	0.44	0.895732	0.880865	0.880865	0.563719	0.99986	0.99986	0.779365	0.993039	0.993039
0.893112	0.8783	0.44	0.895732	0.880876	0.880876	0.563706	0.99986	0.99986	0.779352	0.993038	0.993038
0.893099	0.878298	0.44	0.895732	0.880888	0.880888	0.563706	0.999883	0.999883	0.779339	0.993038	0.993038
0.893099	0.87831	0.44	0.895732	0.880899	0.880899	0.563693	0.999883	0.999883	0.779339	0.993055	0.993055
0.893086	0.878308	0.44	0.895732	0.88091	0.88091	0.56368	0.999883	0.999883	0.779339	0.993072	0.993072
0.893086	0.878319	0.44	0.895732	0.880922	0.880922	0.563667	0.999883	0.999883	0.779339	0.993088	0.993088
0.893086	0.878331	0.44	0.895732	0.880933	0.880933	0.563654	0.999883	0.999883	0.779325	0.993088	0.993088
0.893086	0.878342	0.44	0.895732	0.880945	0.880945	0.56364	0.999883	0.999883	0.779312	0.993088	0.993088
0.893072	0.878341	0.44	0.895732	0.880956	0.880956	0.563627	0.999883	0.999883	0.779312	0.993105	0.993105
0.893059	0.878339	0.44	0.895732	0.880967	0.880967	0.563614	0.999883	0.999883	0.779312	0.993121	0.993121
0.893046	0.878337	0.44	0.895732	0.880979	0.880979	0.563601	0.999883	0.999883	0.779299	0.993121	0.993121
0.893046	0.878349	0.44	0.895732	0.88099	0.88099	0.563588	0.999883	0.999883	0.779286	0.993121	0.993121
0.893046	0.87836	0.44	0.895732	0.881002	0.881002	0.563575	0.999883	0.999883	0.779286	0.993138	0.993138
0.893046	0.878372	0.44	0.895732	0.881013	0.881013	0.563561	0.999883	0.999883	0.779273	0.993138	0.993138
0.893046	0.878383	0.44	0.895732	0.881025	0.881025	0.563548	0.999883	0.999883	0.779273	0.993154	0.993154
0.893033	0.878381	0.44	0.895732	0.881036	0.881036	0.563535	0.999883	0.999883	0.779273	0.993171	0.993171
0.893033	0.878393	0.44	0.895732	0.881047	0.881047	0.563522	0.999883	0.999883	0.779273	0.993188	0.993188
0.89302	0.878391	0.44	0.895732	0.881059	0.881059	0.563509	0.999883	0.999883	0.77926	0.993188	0.993188
0.89302	0.878403	0.44	0.895732	0.88107	0.88107	0.563496	0.999883	0.999883	0.77926	0.993204	0.993204
0.89302	0.878414	0.44	0.895732	0.881082	0.881082	0.563482	0.999883	0.999883	0.77926	0.993221	0.993221
0.89302	0.878425	0.44	0.895732	0.881093	0.881093	0.563469	0.999883	0.999883	0.779246	0.993221	0.993221
0.89302	0.878437	0.44	0.895732	0.881104	0.881104	0.563456	0.999883	0.999883	0.779233	0.993221	0.993221
0.89302	0.878448	0.44	0.895732	0.881116	0.881116	0.563443	0.999883	0.999883	0.77922	0.993221	0.993221
0.893007	0.878446	0.44	0.895732	0.881127	0.881127	0.56343	0.999883	0.999883	0.779207	0.99322	0.99322
0.892993	0.878445	0.44	0.895732	0.881139	0.881139	0.563417	0.999883	0.999883	0.779207	0.993237	0.993237
0.89298	0.878443	0.44	0.895732	0.88115	0.88115	0.563403	0.999883	0.999883	0.779207	0.993254	0.993254
0.89298	0.878455	0.44	0.895732	0.881161	0.881161	0.56339	0.999883	0.999883	0.779207	0.99327	0.99327
0.89298	0.878466	0.44	0.895732	0.881173	0.881173	0.563377	0.999883	0.999883	0.779207	0.993287	0.993287
0.892967	0.878464	0.44	0.895732	0.881184	0.881184	0.563364	0.999883	0.999883	0.779194	0.993287	0.993287
0.892967	0.878476	0.44	0.895732	0.881196	0.881196	0.563351	0.999883	0.999883	0.779194	0.993304	0.993304
0.892967	0.878487	0.44	0.895732	0.881207	0.881207	0.563338	0.999883	0.999883	0.779194	0.99332	0.99332
0.892967	0.878499	0.44	0.895732	0.881219	0.881219	0.563324	0.999883	0.999883	0.779194	0.993337	0.993337
0.892967	0.87851	0.44	0.895732	0.88123	0.88123	0.563311	0.999883	0.999883	0.779181	0.993337	0.993337
0.892967	0.878521	0.44	0.895732	0.881241	0.881241	0.563298	0.999883	0.999883	0.779167	0.993337	0.993337
0.892967	0.878533	0.44	0.895732	0.881253	0.881253	0.563285	0.999883	0.999883	0.779154	0.993337	0.993337
0.892967	0.878544	0.44	0.895732	0.881264	0.881264	0.563272	0.999883	0.999883	0.779141	0.993337	0.993337
0.892967	0.878556	0.44	0.895732	0.881276	0.881276	0.563259	0.999883	0.999883	0.779141	0.993353	0.993353
0.892967	0.878567	0.44	0.895732	0.881287	0.881287	0.563245	0.999883	0.999883	0.779141	0.99337	0.99337
0.892954	0.878565	0.44	0.895732	0.881298	0.881298	0.563232	0.999883	0.999883	0.779141	0.993387	0.993387
0.892954	0.878577	0.44	0.895732	0.88131	0.88131	0.563219	0.999883	0.999883	0.779128	0.993386	0.993386
0.892954	0.878588	0.44	0.895732	0.881321	0.881321	0.563206	0.999883	0.999883	0.779128	0.993403	0.993403
0.892941	0.878587	0.44	0.895732	0.881333	0.881333	0.563193	0.999883	0.999883	0.779115	0.993403	0.993403
0.892941	0.878598	0.44	0.895732	0.881344	0.881344	0.56318	0.999883	0.999883	0.779115	0.99342	0.99342
0.892941	0.878609	0.44	0.895732	0.881355	0.881355	0.563166	0.999883	0.999883	0.779115	0.993436	0.993436
0.892941	0.878621	0.44	0.895732	0.881367	0.881367	0.563153	0.999883	0.999883	0.779115	0.993453	0.993453
0.892941	0.878632	0.44	0.895732	0.881378	0.881378	0.56314	0.999883	0.999883	0.779115	0.99347	0.99347
0.892941	0.878643	0.44	0.895732	0.88139	0.88139	0.563127	0.999883	0.999883	0.779115	0.993486	0.993486
0.892941	0.878655	0.44	0.895732	0.881401	0.881401	0.563114	0.999883	0.999883	0.779102	0.993486	0.993486
0.892941	0.878666	0.44	0.895732	0.881413	0.881413	0.563101	0.999883	0.999883	0.779102	0.993503	0.993503
0.892941	0.878678	0.44	0.895732	0.881424	0.881424	0.563087	0.999883	0.999883	0.779088	0.993503	0.993503
0.892928	0.878676	0.44	0.895732	0.881435	0.881435	0.563074	0.999883	0.999883	0.779088	0.99352	0.99352
0.892928	0.878687	0.44	0.895732	0.881447	0.881447	0.563061	0.999883	0.999883	0.779075	0.993519	0.993519
0.892915	0.878686	0.44	0.895732	0.881458	0.881458	0.563048	0.999883	0.999883	0.779075	0.993536	0.993536
0.892915	0.878697	0.44	0.895732	0.88147	0.88147	0.563035	0.999883	0.999883	0.779062	0.993536	0.993536
0.892915	0.878709	0.44	0.895732	0.881481	0.881481	0.563022	0.999883	0.999883	0.779049	0.993536	0.993536
0.892901	0.878707	0.44	0.895732	0.881493	0.881493	0.563009	0.999883	0.999883	0.779049	0.993553	0.993553
0.892901	0.878718	0.44	0.895732	0.881504	0.881504	0.562995	0.999883	0.999883	0.779036	0.993553	0.993553
0.892901	0.87873	0.44	0.895732	0.881515	0.881515	0.562982	0.999883	0.999883	0.779023	0.993552	0.993552
0.892901	0.878741	0.44	0.895732	0.881527	0.881527	0.562969	0.999883	0.999883	0.779009	0.993552	0.993552
0.892901	0.878753	0.44	0.895732	0.881538	0.881538	0.562956	0.999883	0.999883	0.778996	0.993552	0.993552
0.892901	0.878764	0.44	0.895732	0.88155	0.88155	0.562943	0.999883	0.999883	0.778996	0.993569	0.993569
0.892888	0.878762	0.44	0.895732	0.881561	0.881561	0.56293	0.999883	0.999883	0.778983	0.993569	0.993569
0.892875	0.878761	0.44	0.895732	0.881572	0.881572	0.562916	0.999883	0.999883	0.77897	0.993569	0.993569
0.892875	0.878772	0.44	0.895732	0.881584	0.881584	0.562903	0.999883	0.999883	0.778957	0.993569	0.993569
0.892875	0.878784	0.44	0.895732	0.881595	0.881595	0.56289	0.999883	0.999883	0.778944	0.993568	0.993568
0.892875	0.878795	0.44	0.895719	0.881594	0.881594	0.562877	0.999883	0.999883	0.77893	0.993568	0.993568
0.892862	0.878793	0.44	0.895719	0.881605	0.881605	0.562864	0.999883	0.999883	0.778917	0.993568	0.993568
0.892849	0.878792	0.44	0.895719	0.881617	0.881617	0.562851	0.999883	0.999883	0.778904	0.993568	0.993568
0.892849	0.878803	0.44	0.895719	0.881628	0.881628	0.562837	0.999883	0.999883	0.778904	0.993585	0.993585
0.892849	0.878815	0.44	0.895719	0.881639	0.881639	0.562824	0.999883	0.999883	0.778891	0.993585	0.993585
0.892836	0.878813	0.44	0.895719	0.881651	0.881651	0.562811	0.999883	0.999883	0.778878	0.993585	0.993585
0.892836	0.878824	0.44	0.895719	0.881662	0.881662	0.562798	0.999883	0.999883	0.778878	0.993601	0.993601
0.892822	0.878823	0.44	0.895719	0.881674	0.881674	0.562785	0.999883	0.999883	0.778878	0.993618	0.993618
0.892822	0.878834	0.44	0.895719	0.881685	0.881685	0.562772	0.999883	0.999883	0.778878	0.993635	0.993635
0.892822	0.878846	0.45	0.895719	0.881697	0.881697	0.562758	0.999883	0.999883	0.778865	0.993635	0.993635
0.892809	0.878844	0.45	0.895719	0.881708	0.881708	0.562745	0.999883	0.999883	0.778851	0.993634	0.993634
0.892809	0.878855	0.45	0.895719	0.881719	0.881719	0.562732	0.999883	0.999883	0.778838	0.993634	0.993634
0.892809	0.878867	0.45	0.895719	0.881731	0.881731	0.562719	0.999883	0.999883	0.778825	0.993634	0.993634
0.892809	0.878878	0.45	0.895719	0.881742	0.881742	0.562706	0.999883	0.999883	0.778812	0.993634	0.993634
0.892796	0.878877	0.45	0.895719	0.881754	0.881754	0.562693	0.999883	0.999883	0.778799	0.993634	0.993634
0.892783	0.878875	0.45	0.895719	0.881765	0.881765	0.562679	0.999883	0.999883	0.778786	0.993634	0.993634
0.892783	0.878886	0.45	0.895719	0.881777	0.881777	0.562666	0.999883	0.999883	0.778772	0.993634	0.993634
0.892783	0.878898	0.45	0.895719	0.881788	0.881788	0.562653	0.999883	0.999883	0.778759	0.993634	0.993634
0.89277	0.878896	0.45	0.895719	0.881799	0.881799	0.56264	0.999883	0.999883	0.778759	0.99365	0.99365
0.89277	0.878908	0.45	0.895719	0.881811	0.881811	0.562627	0.999883	0.999883	0.778759	0.993667	0.993667
0.89277	0.878919	0.45	0.895719	0.881822	0.881822	0.562614	0.999883	0.999883	0.778759	0.993684	0.993684
0.89277	0.87893	0.45	0.895719	0.881834	0.881834	0.5626	0.999883	0.999883	0.778759	0.9937	0.9937
0.89277	0.878942	0.45	0.895719	0.881845	0.881845	0.562587	0.999883	0.999883	0.778746	0.9937	0.9937
0.89277	0.878953	0.45	0.895719	0.881857	0.881857	0.562574	0.999883	0.999883	0.778746	0.993717	0.993717
0.89277	0.878965	0.45	0.895719	0.881868	0.881868	0.562561	0.999883	0.999883	0.778746	0.993734	0.993734
0.89277	0.878976	0.45	0.895719	0.881879	0.881879	0.562548	0.999883	0.999883	0.778733	0.993734	0.993734
0.89277	0.878987	0.45	0.895719	0.881891	0.881891	0.562535	0.999883	0.999883	0.77872	0.993734	0.993734
0.89277	0.878999	0.45	0.895719	0.881902	0.881902	0.562521	0.999883	0.999883	0.77872	0.99375	0.99375
0.89277	0.87901	0.45	0.895719	0.881914	0.881914	0.562508	0.999883	0.999883	0.778707	0.99375	0.99375
0.89277	0.879022	0.45	0.895719	0.881925	0.881925	0.562495	0.999883	0.999883	0.778707	0.993767	0.993767
0.89277	0.879033	0.45	0.895719	0.881937	0.881937	0.562482	0.999883	0.999883	0.778693	0.993767	0.993767
0.89277	0.879044	0.45	0.895719	0.881948	0.881948	0.562469	0.999883	0.999883	0.77868	0.993767	0.993767
0.892757	0.879043	0.45	0.895719	0.881959	0.881959	0.562456	0.999883	0.999883	0.77868	0.993783	0.993783
0.892743	0.879041	0.45	0.895719	0.881971	0.881971	0.562442	0.999883	0.999883	0.778667	0.993783	0.993783
0.89273	0.87904	0.45	0.895719	0.881982	0.881982	0.562429	0.999883	0.999883	0.778667	0.9938	0.9938
0.892717	0.879038	0.45	0.895719	0.881994	0.881994	0.562416	0.999883	0.999883	0.778667	0.993817	0.993817
0.892717	0.87905	0.45	0.895719	0.882005	0.882005	0.562403	0.999883	0.999883	0.778654	0.993816	0.993816
0.892717	0.879061	0.45	0.895719	0.882017	0.882017	0.56239	0.999883	0.999883	0.778641	0.993816	0.993816
0.892704	0.879059	0.45	0.895719	0.882028	0.882028	0.562377	0.999883	0.999883	0.778628	0.993816	0.993816
0.892704	0.879071	0.45	0.895719	0.88204	0.88204	0.562363	0.999883	0.999883	0.778614	0.993816	0.993816
0.892704	0.879082	0.45	0.895719	0.882051	0.882051	0.56235	0.999883	0.999883	0.778601	0.993816	0.993816
0.892691	0.879081	0.45	0.895719	0.882062	0.882062	0.562337	0.999883	0.999883	0.778601	0.993833	0.993833
0.892678	0.879079	0.45	0.895719	0.882074	0.882074	0.562324	0.999883	0.999883	0.778601	0.993849	0.993849
0.892678	0.87909	0.45	0.895719	0.882085	0.882085	0.562311	0.999883	0.999883	0.778601	0.993866	0.993866
0.892664	0.879089	0.45	0.895719	0.882097	0.882097	0.562298	0.999883	0.999883	0.778588	0.993866	0.993866
0.892651	0.879087	0.45	0.895719	0.882108	0.882108	0.562284	0.999883	0.999883	0.778575	0.993866	0.993866
0.892651	0.879099	0.45	0.895719	0.88212	0.88212	0.562271	0.999883	0.999883	0.778562	0.993866	0.993866
0.892651	0.87911	0.45	0.895719	0.882131	0.882131	0.562258	0.999883	0.999883	0.778562	0.993883	0.993883
0.892651	0.879121	0.45	0.895719	0.882142	0.882142	0.562245	0.999883	0.999883	0.778549	0.993882	0.993882
0.892638	0.87912	0.45	0.895719	0.882154	0.882154	0.562232	0.999883	0.999883	0.778549	0.993899	0.993899
0.892625	0.879118	0.45	0.895719	0.882165	0.882165	0.562219	0.999883	0.999883	0.778536	0.993899	0.993899
0.892625	0.87913	0.45	0.895719	0.882177	0.882177	0.562205	0.999883	0.999883	0.778536	0.993916	0.993916
0.892625	0.879141	0.45	0.895719	0.882188	0.882188	0.562192	0.999883	0.999883	0.778536	0.993932	0.993932
0.892625	0.879153	0.45	0.895719	0.8822	0.8822	0.562179	0.999883	0.999883	0.778536	0.993949	0.993949
0.892625	0.879164	0.45	0.895719	0.882211	0.882211	0.562166	0.999883	0.999883	0.778536	0.993966	0.993966
0.892625	0.879175	0.45	0.895719	0.882223	0.882223	0.562153	0.999883	0.999883	0.778536	0.993983	0.993983
0.892612	0.879174	0.45	0.895719	0.882234	0.882234	0.56214	0.999883	0.999883	0.778536	0.993999	0.993999
0.892612	0.879185	0.45	0.895719	0.882245	0.882245	0.562126	0.999883	0.999883	0.778522	0.993999	0.993999
0.892599	0.879184	0.45	0.895719	0.882257	0.882257	0.562113	0.999883	0.999883	0.778522	0.994016	0.994016
0.892599	0.879195	0.45	0.895719	0.882268	0.882268	0.5621	0.999883	0.999883	0.778509	0.994016	0.994016
0.892599	0.879206	0.45	0.895719	0.88228	0.88228	0.562087	0.999883	0.999883	0.778496	0.994016	0.994016
0.892585	0.879205	0.45	0.895719	0.882291	0.882291	0.562074	0.999883	0.999883	0.778483	0.994016	0.994016
0.892585	0.879216	0.45	0.895719	0.882303	0.882303	0.562061	0.999883	0.999883	0.778483	0.994032	0.994032
0.892585	0.879228	0.45	0.895719	0.882314	0.882314	0.562047	0.999883	0.999883	0.77847	0.994032	0.994032
0.892572	0.879226	0.45	0.895719	0.882325	0.882325	0.562034	0.999883	0.999883	0.778457	0.994032	0.994032
0.892572	0.879237	0.45	0.895719	0.882337	0.882337	0.562021	0.999883	0.999883	0.778443	0.994032	0.994032
0.892572	0.879249	0.45	0.895719	0.882348	0.882348	0.562008	0.999883	0.999883	0.77843	0.994032	0.994032
0.892559	0.879247	0.45	0.895719	0.88236	0.88236	0.561995	0.999883	0.999883	0.77843	0.994049	0.994049
0.892559	0.879259	0.45	0.895719	0.882371	0.882371	0.561982	0.999883	0.999883	0.778417	0.994049	0.994049
0.892546	0.879257	0.45	0.895719	0.882383	0.882383	0.561968	0.999883	0.999883	0.778404	0.994048	0.994048
0.892546	0.879269	0.45	0.895719	0.882394	0.882394	0.561955	0.999883	0.999883	0.778391	0.994048	0.994048
0.892546	0.87928	0.45	0.895719	0.882406	0.882406	0.561942	0.999883	0.999883	0.778378	0.994048	0.994048
0.892546	0.879291	0.45	0.895719	0.882417	0.882417	0.561929	0.999883	0.999883	0.778364	0.994048	0.994048
0.892533	0.87929	0.45	0.895719	0.882428	0.882428	0.561916	0.999883	0.999883	0.778351	0.994048	0.994048
0.892533	0.879301	0.45	0.895719	0.88244	0.88244	0.561903	0.999883	0.999883	0.778338	0.994048	0.994048
0.892533	0.879313	0.45	0.895719	0.882451	0.882451	0.561889	0.999883	0.999883	0.778325	0.994048	0.994048
0.89252	0.879311	0.45	0.895719	0.882463	0.882463	0.561876	0.999883	0.999883	0.778325	0.994065	0.994065
0.89252	0.879322	0.45	0.895719	0.882474	0.882474	0.561863	0.999883	0.999883	0.778312	0.994064	0.994064
0.892506	0.879321	0.45	0.895719	0.882486	0.882486	0.56185	0.999883	0.999883	0.778299	0.994064	0.994064
0.892506	0.879332	0.45	0.895719	0.882497	0.882497	0.561837	0.999883	0.999883	0.778285	0.994064	0.994064
0.892506	0.879344	0.45	0.895719	0.882509	0.882509	0.561824	0.999883	0.999883	0.778272	0.994064	0.994064
0.892506	0.879355	0.45	0.895719	0.88252	0.88252	0.56181	0.999883	0.999883	0.778259	0.994064	0.994064
0.892506	0.879366	0.45	0.895719	0.882531	0.882531	0.561797	0.999883	0.999883	0.778246	0.994064	0.994064
0.892506	0.879378	0.45	0.895719	0.882543	0.882543	0.561784	0.999883	0.999883	0.778233	0.994064	0.994064
0.892506	0.879389	0.45	0.895719	0.882554	0.882554	0.561771	0.999883	0.999883	0.77822	0.994064	0.994064
0.892506	0.879401	0.45	0.895719	0.882566	0.882566	0.561758	0.999883	0.999883	0.77822	0.99408	0.99408
0.892506	0.879412	0.45	0.895719	0.882577	0.882577	0.561745	0.999883	0.999883	0.77822	0.994097	0.994097
0.892506	0.879424	0.45	0.895719	0.882589	0.882589	0.561731	0.999883	0.999883	0.778206	0.994097	0.994097
0.892506	0.879435	0.45	0.895719	0.8826	0.8826	0.561718	0.999883	0.999883	0.778193	0.994097	0.994097
0.892506	0.879446	0.45	0.895719	0.882612	0.882612	0.561705	0.999883	0.999883	0.77818	0.994097	0.994097
0.892493	0.879445	0.45	0.895719	0.882623	0.882623	0.561692	0.999883	0.999883	0.778167	0.994097	0.994097
0.892493	0.879456	0.45	0.895719	0.882635	0.882635	0.561679	0.999883	0.999883	0.778154	0.994097	0.994097
0.892493	0.879468	0.45	0.895719	0.882646	0.882646	0.561666	0.999883	0.999883	0.778141	0.994097	0.994097
0.892493	0.879479	0.45	0.895719	0.882657	0.882657	0.561652	0.999883	0.999883	0.778127	0.994096	0.994096
0.892493	0.87949	0.45	0.895719	0.882669	0.882669	0.561639	0.999883	0.999883	0.778114	0.994096	0.994096
0.89248	0.879489	0.45	0.895719	0.88268	0.88268	0.561626	0.999883	0.999883	0.778101	0.994096	0.994096
0.892467	0.879487	0.45	0.895719	0.882692	0.882692	0.561613	0.999883	0.999883	0.778101	0.994113	0.994113
0.892454	0.879486	0.45	0.895719	0.882703	0.882703	0.5616	0.999883	0.999883	0.778088	0.994113	0.994113
0.892441	0.879484	0.45	0.895719	0.882715	0.882715	0.561587	0.999883	0.999883	0.778088	0.99413	0.99413
0.892441	0.879496	0.45	0.895719	0.882726	0.882726	0.561574	0.999883	0.999883	0.778075	0.99413	0.99413
0.892427	0.879494	0.45	0.895719	0.882738	0.882738	0.56156	0.999883	0.999883	0.778062	0.994129	0.994129
0.892414	0.879492	0.45	0.895719	0.882749	0.882749	0.561547	0.999883	0.999883	0.778062	0.994146	0.994146
0.892414	0.879504	0.45	0.895719	0.88276	0.88276	0.561534	0.999883	0.999883	0.778062	0.994163	0.994163
0.892414	0.879515	0.45	0.895719	0.882772	0.882772	0.561521	0.999883	0.999883	0.778048	0.994163	0.994163
0.892401	0.879514	0.45	0.895719	0.882783	0.882783	0.561508	0.999883	0.999883	0.778048	0.994179	0.994179
0.892401	0.879525	0.45	0.895719	0.882795	0.882795	0.561495	0.999883	0.999883	0.778035	0.994179	0.994179
0.892401	0.879537	0.45	0.895719	0.882806	0.882806	0.561481	0.999883	0.999883	0.778022	0.994179	0.994179
0.892388	0.879535	0.45	0.895719	0.882818	0.882818	0.561468	0.999883	0.999883	0.778009	0.994179	0.994179
0.892388	0.879546	0.45	0.895719	0.882829	0.882829	0.561455	0.999883	0.999883	0.778009	0.994196	0.994196
0.892375	0.879545	0.45	0.895719	0.882841	0.882841	0.561442	0.999883	0.999883	0.777996	0.994196	0.994196
0.892375	0.879556	0.45	0.895719	0.882852	0.882852	0.561429	0.999883	0.999883	0.777983	0.994196	0.994196
0.892362	0.879555	0.45	0.895719	0.882864	0.882864	0.561416	0.999883	0.999883	0.777983	0.994212	0.994212
0.892348	0.879553	0.45	0.895719	0.882875	0.882875	0.561402	0.999883	0.999883	0.777983	0.994229	0.994229
0.892348	0.879565	0.45	0.895719	0.882887	0.882887	0.561389	0.999883	0.999883	0.777969	0.994229	0.994229
0.892335	0.879563	0.46	0.895719	0.882898	0.882898	0.561376	0.999883	0.999883	0.777956	0.994229	0.994229
0.892335	0.879574	0.46	0.895719	0.882909	0.882909	0.561363	0.999883	0.999883	0.777943	0.994229	0.994229
0.892322	0.879573	0.46	0.895719	0.882921	0.882921	0.56135	0.999883	0.999883	0.777943	0.994246	0.994246
0.892322	0.879584	0.46	0.895719	0.882932	0.882932	0.561337	0.999883	0.999883	0.77793	0.994246	0.994246
0.892322	0.879596	0.46	0.895719	0.882944	0.882944	0.561323	0.999883	0.999883	0.777917	0.994245	0.994245
0.892309	0.879594	0.46	0.895719	0.882955	0.882955	0.56131	0.999883	0.999883	0.777904	0.994245	0.994245
0.892309	0.879605	0.46	0.895719	0.882967	0.882967	0.561297	0.999883	0.999883	0.77789	0.994245	0.994245
0.892309	0.879617	0.46	0.895719	0.882978	0.882978	0.561284	0.999883	0.999883	0.777877	0.994245	0.994245
0.892296	0.879615	0.46	0.895719	0.88299	0.88299	0.561271	0.999883	0.999883	0.777864	0.994245	0.994245
0.892296	0.879627	0.46	0.895719	0.883001	0.883001	0.561258	0.999883	0.999883	0.777851	0.994245	0.994245
0.892296	0.879638	0.46	0.895719	0.883013	0.883013	0.561244	0.999883	0.999883	0.777851	0.994262	0.994262
0.892296	0.87965	0.46	0.895719	0.883024	0.883024	0.561231	0.999883	0.999883	0.777838	0.994262	0.994262
0.892296	0.879661	0.46	0.895719	0.883035	0.883035	0.561218	0.999883	0.999883	0.777825	0.994261	0.994261
0.892283	0.879659	0.46	0.895719	0.883047	0.883047	0.561205	0.999883	0.999883	0.777811	0.994261	0.994261
0.892283	0.879671	0.46	0.895719	0.883058	0.883058	0.561192	0.999883	0.999883	0.777798	0.994261	0.994261
0.892283	0.879682	0.46	0.895719	0.88307	0.88307	0.561179	0.999883	0.999883	0.777785	0.994261	0.994261
0.892283	0.879694	0.46	0.895719	0.883081	0.883081	0.561165	0.999883	0.999883	0.777772	0.994261	0.994261
0.892283	0.879705	0.46	0.895719	0.883093	0.883093	0.561152	0.999883	0.999883	0.777772	0.994278	0.994278
0.892283	0.879717	0.46	0.895719	0.883104	0.883104	0.561139	0.999883	0.999883	0.777759	0.994278	0.994278
0.892283	0.879728	0.46	0.895719	0.883116	0.883116	0.561126	0.999883	0.999883	0.777746	0.994278	0.994278
0.892283	0.879739	0.46	0.895719	0.883127	0.883127	0.561113	0.999883	0.999883	0.777732	0.994278	0.994278
0.892269	0.879738	0.46	0.895719	0.883139	0.883139	0.5611	0.999883	0.999883	0.777719	0.994277	0.994277
0.892269	0.879749	0.46	0.895706	0.883137	0.883137	0.561086	0.999883	0.999883	0.777706	0.994277	0.994277
0.892269	0.879761	0.46	0.895706	0.883149	0.883149	0.561073	0.999883	0.999883	0.777693	0.994277	0.994277
0.892269	0.879772	0.46	0.895706	0.88316	0.88316	0.56106	0.999883	0.999883	0.77768	0.994277	0.994277
0.892269	0.879783	0.46	0.895706	0.883172	0.883172	0.561047	0.999883	0.999883	0.777667	0.994277	0.994277
0.892269	0.879795	0.46	0.895706	0.883183	0.883183	0.561034	0.999883	0.999883	0.777667	0.994294	0.994294
0.892269	0.879806	0.46	0.895706	0.883194	0.883194	0.561021	0.999883	0.999883	0.777653	0.994294	0.994294
0.892269	0.879818	0.46	0.895706	0.883206	0.883206	0.561007	0.999883	0.999883	0.77764	0.994294	0.994294
0.892269	0.879829	0.46	0.895706	0.883217	0.883217	0.560994	0.999883	0.999883	0.777627	0.994294	0.994294
0.892269	0.879841	0.46	0.895706	0.883229	0.883229	0.560981	0.999883	0.999883	0.777614	0.994293	0.994293
0.892269	0.879852	0.46	0.895706	0.88324	0.88324	0.560968	0.999883	0.999883	0.777614	0.99431	0.99431
0.892256	0.87985	0.46	0.895706	0.883252	0.883252	0.560955	0.999883	0.999883	0.777614	0.994327	0.994327
0.892256	0.879862	0.46	0.895706	0.883263	0.883263	0.560942	0.999883	0.999883	0.777614	0.994344	0.994344
0.892243	0.87986	0.46	0.895706	0.883275	0.883275	0.560928	0.999883	0.999883	0.777601	0.994344	0.994344
0.892243	0.879872	0.46	0.895706	0.883286	0.883286	0.560915	0.999883	0.999883	0.777601	0.99436	0.99436
0.89223	0.87987	0.46	0.895706	0.883298	0.883298	0.560902	0.999883	0.999883	0.777588	0.99436	0.99436
0.89223	0.879882	0.46	0.895706	0.883309	0.883309	0.560889	0.999883	0.999883	0.777588	0.994377	0.994377
0.892217	0.87988	0.46	0.895706	0.883321	0.883321	0.560876	0.999883	0.999883	0.777588	0.994394	0.994394
0.892204	0.879878	0.46	0.895706	0.883332	0.883332	0.560863	0.999883	0.999883	0.777574	0.994394	0.994394
0.892204	0.87989	0.46	0.895706	0.883344	0.883344	0.560849	0.999883	0.999883	0.777561	0.994393	0.994393
0.892204	0.879901	0.46	0.895706	0.883355	0.883355	0.560836	0.999883	0.999883	0.777548	0.994393	0.994393
0.892204	0.879913	0.46	0.895706	0.883366	0.883366	0.560823	0.999883	0.999883	0.777535	0.994393	0.994393
0.89219	0.879911	0.46	0.895706	0.883378	0.883378	0.56081	0.999883	0.999883	0.777522	0.994393	0.994393
0.892177	0.87991	0.46	0.895706	0.883389	0.883389	0.560797	0.999883	0.999883	0.777509	0.994393	0.994393
0.892177	0.879921	0.46	0.895706	0.883401	0.883401	0.560784	0.999883	0.999883	0.777495	0.994393	0.994393
0.892164	0.879919	0.46	0.895706	0.883412	0.883412	0.56077	0.999883	0.999883	0.777482	0.994393	0.994393
0.892164	0.879931	0.46	0.895706	0.883424	0.883424	0.560757	0.999883	0.999883	0.777469	0.994393	0.994393
0.892151	0.879929	0.46	0.895706	0.883435	0.883435	0.560744	0.999883	0.999883	0.777456	0.994393	0.994393
0.892151	0.879941	0.46	0.895706	0.883447	0.883447	0.560731	0.999883	0.999883	0.777443	0.994393	0.994393
0.892151	0.879952	0.46	0.895706	0.883458	0.883458	0.560718	0.999883	0.999883	0.777443	0.994409	0.994409
0.892151	0.879964	0.46	0.895706	0.88347	0.88347	0.560705	0.999883	0.999883	0.77743	0.994409	0.994409
0.892138	0.879962	0.46	0.895706	0.883481	0.883481	0.560691	0.999883	0.999883	0.777416	0.994409	0.994409
0.892138	0.879974	0.46	0.895706	0.883493	0.883493	0.560678	0.999883	0.999883	0.777403	0.994409	0.994409
0.892138	0.879985	0.46	0.895706	0.883504	0.883504	0.560665	0.999883	0.999883	0.777403	0.994426	0.994426
0.892138	0.879996	0.46	0.895706	0.883516	0.883516	0.560652	0.999883	0.999883	0.77739	0.994426	0.994426
0.892125	0.879995	0.46	0.895706	0.883527	0.883527	0.560639	0.999883	0.999883	0.777377	0.994426	0.994426
0.892125	0.880006	0.46	0.895706	0.883539	0.883539	0.560626	0.999883	0.999883	0.777364	0.994426	0.994426
0.892111	0.880005	0.46	0.895706	0.88355	0.88355	0.560612	0.999883	0.999883	0.777351	0.994425	0.994425
0.892111	0.880016	0.46	0.895706	0.883561	0.883561	0.560599	0.999883	0.999883	0.777351	0.994442	0.994442
0.892098	0.880015	0.46	0.895706	0.883573	0.883573	0.560586	0.999883	0.999883	0.777351	0.994459	0.994459
0.892098	0.880026	0.46	0.895706	0.883584	0.883584	0.560573	0.999883	0.999883	0.777337	0.994459	0.994459
0.892098	0.880037	0.46	0.895706	0.883596	0.883596	0.56056	0.999883	0.999883	0.777324	0.994459	0.994459
0.892085	0.880036	0.46	0.895706	0.883607	0.883607	0.560547	0.999883	0.999883	0.777311	0.994459	0.994459
0.892085	0.880047	0.46	0.895706	0.883619	0.883619	0.560533	0.999883	0.999883	0.777298	0.994459	0.994459
0.892085	0.880059	0.46	0.895706	0.88363	0.88363	0.56052	0.999883	0.999883	0.777285	0.994458	0.994458
0.892085	0.88007	0.46	0.895706	0.883642	0.883642	0.560507	0.999883	0.999883	0.777272	0.994458	0.994458
0.892085	0.880082	0.46	0.895706	0.883653	0.883653	0.560494	0.999883	0.999883	0.777272	0.994475	0.994475
0.892085	0.880093	0.46	0.895706	0.883665	0.883665	0.560481	0.999883	0.999883	0.777258	0.994475	0.994475
0.892072	0.880091	0.46	0.895706	0.883676	0.883676	0.560468	0.999883	0.999883	0.777258	0.994492	0.994492
0.892072	0.880103	0.46	0.895706	0.883688	0.883688	0.560454	0.999883	0.999883	0.777245	0.994492	0.994492
0.892072	0.880114	0.46	0.895706	0.883699	0.883699	0.560441	0.999883	0.999883	0.777232	0.994492	0.994492
0.892072	0.880126	0.46	0.895706	0.883711	0.883711	0.560428	0.999883	0.999883	0.777219	0.994492	0.994492
0.892059	0.880124	0.46	0.895706	0.883722	0.883722	0.560415	0.999883	0.999883	0.777206	0.994491	0.994491
0.892059	0.880136	0.46	0.895706	0.883734	0.883734	0.560402	0.999883	0.999883	0.777193	0.994491	0.994491
0.892059	0.880147	0.46	0.895706	0.883745	0.883745	0.560389	0.999883	0.999883	0.777179	0.994491	0.994491
0.892046	0.880145	0.46	0.895706	0.883757	0.883757	0.560375	0.999883	0.999883	0.777179	0.994508	0.994508
0.892046	0.880157	0.46	0.895706	0.883768	0.883768	0.560362	0.999883	0.999883	0.777166	0.994508	0.994508
0.892046	0.880168	0.46	0.895706	0.88378	0.88378	0.560349	0.999883	0.999883	0.777153	0.994508	0.994508
0.892046	0.88018	0.46	0.895706	0.883791	0.883791	0.560336	0.999883	0.999883	0.77714	0.994508	0.994508
0.892046	0.880191	0.46	0.895706	0.883802	0.883802	0.560323	0.999883	0.999883	0.777127	0.994508	0.994508
0.892046	0.880203	0.46	0.895706	0.883814	0.883814	0.56031	0.999883	0.999883	0.777127	0.994524	0.994524
0.892046	0.880214	0.46	0.895706	0.883825	0.883825	0.560296	0.999883	0.999883	0.777114	0.994524	0.994524
0.892046	0.880226	0.46	0.895706	0.883837	0.883837	0.560283	0.999883	0.999883	0.777101	0.994524	0.994524
0.892032	0.880224	0.46	0.895706	0.883848	0.883848	0.56027	0.999883	0.999883	0.777087	0.994524	0.994524
0.892032	0.880235	0.46	0.895706	0.88386	0.88386	0.560257	0.999883	0.999883	0.777074	0.994524	0.994524
0.892032	0.880247	0.46	0.895706	0.883871	0.883871	0.560244	0.999883	0.999883	0.777061	0.994524	0.994524
0.892032	0.880258	0.46	0.895706	0.883883	0.883883	0.560231	0.999883	0.999883	0.777048	0.994524	0.994524
0.892032	0.88027	0.46	0.895706	0.883894	0.883894	0.560217	0.999883	0.999883	0.777035	0.994524	0.994524
0.892032	0.880281	0.46	0.895706	0.883906	0.883906	0.560204	0.999883	0.999883	0.777022	0.994524	0.994524
0.892019	0.88028	0.46	0.895706	0.883917	0.883917	0.560191	0.999883	0.999883	0.777008	0.994524	0.994524
0.892019	0.880291	0.46	0.895706	0.883929	0.883929	0.560178	0.999883	0.999883	0.776995	0.994523	0.994523
0.892019	0.880302	0.46	0.895706	0.88394	0.88394	0.560165	0.999883	0.999883	0.776982	0.994523	0.994523
0.892019	0.880314	0.46	0.895706	0.883952	0.883952	0.560152	0.999882	0.999882	0.776982	0.99454	0.99454
0.892019	0.880325	0.46	0.895706	0.883963	0.883963	0.560138	0.999882	0.999882	0.776969	0.99454	0.99454
0.892006	0.880324	0.46	0.895706	0.883975	0.883975	0.560125	0.999882	0.999882	0.776956	0.99454	0.99454
0.891993	0.880322	0.46	0.895706	0.883986	0.883986	0.560112	0.999882	0.999882	0.776943	0.99454	0.99454
0.891993	0.880334	0.46	0.895706	0.883998	0.883998	0.560099	0.999882	0.999882	0.776929	0.99454	0.99454
0.89198	0.880332	0.46	0.895706	0.884009	0.884009	0.560086	0.999882	0.999882	0.776929	0.994557	0.994557
0.89198	0.880344	0.46	0.895706	0.884021	0.884021	0.560073	0.999882	0.999882	0.776929	0.994573	0.994573
0.891967	0.880342	0.46	0.895706	0.884032	0.884032	0.56006	0.999882	0.999882	0.776916	0.994573	0.994573
0.891967	0.880353	0.46	0.895706	0.884044	0.884044	0.560046	0.999882	0.999882	0.776916	0.99459	0.99459
0.891967	0.880365	0.46	0.895706	0.884055	0.884055	0.560033	0.999882	0.999882	0.776903	0.99459	0.99459
0.891967	0.880376	0.46	0.895706	0.884067	0.884067	0.56002	0.999882	0.999882	0.77689	0.99459	0.99459
0.891967	0.880388	0.46	0.895706	0.884078	0.884078	0.560007	0.999882	0.999882	0.776877	0.99459	0.99459
0.891967	0.880399	0.46	0.895706	0.88409	0.88409	0.559994	0.999882	0.999882	0.776864	0.99459	0.99459
0.891953	0.880398	0.46	0.895706	0.884101	0.884101	0.559981	0.999882	0.999882	0.77685	0.994589	0.994589
0.89194	0.880396	0.46	0.895706	0.884113	0.884113	0.559967	0.999882	0.999882	0.776837	0.994589	0.994589
0.891927	0.880395	0.46	0.895706	0.884124	0.884124	0.559954	0.999882	0.999882	0.776824	0.994589	0.994589
0.891927	0.880406	0.46	0.895706	0.884136	0.884136	0.559941	0.999882	0.999882	0.776811	0.994589	0.994589
0.891927	0.880417	0.46	0.895706	0.884147	0.884147	0.559928	0.999882	0.999882	0.776798	0.994589	0.994589
0.891927	0.880429	0.46	0.895706	0.884159	0.884159	0.559915	0.999882	0.999882	0.776785	0.994589	0.994589
0.891927	0.88044	0.46	0.895706	0.88417	0.88417	0.559902	0.999882	0.999882	0.776771	0.994589	0.994589
0.891927	0.880452	0.46	0.895706	0.884182	0.884182	0.559888	0.999882	0.999882	0.776758	0.994589	0.994589
0.891927	0.880463	0.46	0.895706	0.884193	0.884193	0.559875	0.999882	0.999882	0.776745	0.994589	0.994589
0.891914	0.880462	0.46	0.895706	0.884205	0.884205	0.559862	0.999882	0.999882	0.776732	0.994589	0.994589
0.891914	0.880473	0.46	0.895706	0.884216	0.884216	0.559849	0.999882	0.999882	0.776719	0.994589	0.994589
0.891914	0.880485	0.46	0.895706	0.884227	0.884227	0.559836	0.999882	0.999882	0.776706	0.994588	0.994588
0.891914	0.880496	0.46	0.895706	0.884239	0.884239	0.559823	0.999882	0.999882	0.776692	0.994588	0.994588
0.891914	0.880507	0.46	0.895706	0.88425	0.88425	0.559809	0.999882	0.999882	0.776679	0.994588	0.994588
0.891914	0.880519	0.47	0.895706	0.884262	0.884262	0.559796	0.999882	0.999882	0.776666	0.994588	0.994588
0.891901	0.880517	0.47	0.895706	0.884273	0.884273	0.559783	0.999882	0.999882	0.776653	0.994588	0.994588
0.891901	0.880529	0.47	0.895706	0.884285	0.884285	0.55977	0.999882	0.999882	0.776653	0.994605	0.994605
0.891888	0.880527	0.47	0.895706	0.884296	0.884296	0.559757	0.999882	0.999882	0.77664	0.994605	0.994605
0.891888	0.880539	0.47	0.895706	0.884308	0.884308	0.559744	0.999882	0.999882	0.77664	0.994622	0.994622
0.891874	0.880537	0.47	0.895706	0.884319	0.884319	0.55973	0.999882	0.999882	0.776627	0.994621	0.994621
0.891861	0.880536	0.47	0.895706	0.884331	0.884331	0.559717	0.999882	0.999882	0.776613	0.994621	0.994621
0.891861	0.880547	0.47	0.895706	0.884342	0.884342	0.559704	0.999882	0.999882	0.7766	0.994621	0.994621
0.891861	0.880558	0.47	0.895706	0.884354	0.884354	0.559691	0.999882	0.999882	0.776587	0.994621	0.994621
0.891861	0.88057	0.47	0.895706	0.884365	0.884365	0.559678	0.999882	0.999882	0.776587	0.994638	0.994638
0.891848	0.880568	0.47	0.895706	0.884377	0.884377	0.559665	0.999882	0.999882	0.776574	0.994638	0.994638
0.891848	0.88058	0.47	0.895706	0.884388	0.884388	0.559651	0.999882	0.999882	0.776561	0.994638	0.994638
0.891848	0.880591	0.47	0.895706	0.8844	0.8844	0.559638	0.999882	0.999882	0.776548	0.994638	0.994638
0.891848	0.880603	0.47	0.895706	0.884411	0.884411	0.559625	0.999882	0.999882	0.776548	0.994654	0.994654
0.891835	0.880601	0.47	0.895706	0.884423	0.884423	0.559612	0.999882	0.999882	0.776534	0.994654	0.994654
0.891835	0.880613	0.47	0.895706	0.884434	0.884434	0.559599	0.999882	0.999882	0.776521	0.994654	0.994654
0.891822	0.880611	0.47	0.895706	0.884446	0.884446	0.559586	0.999882	0.999882	0.776508	0.994654	0.994654
0.891822	0.880622	0.47	0.895706	0.884457	0.884457	0.559572	0.999882	0.999882	0.776495	0.994654	0.994654
0.891822	0.880634	0.47	0.895706	0.884469	0.884469	0.559559	0.999882	0.999882	0.776482	0.994654	0.994654
0.891809	0.880632	0.47	0.895706	0.88448	0.88448	0.559546	0.999882	0.999882	0.776469	0.994654	0.994654
0.891809	0.880644	0.47	0.895706	0.884492	0.884492	0.559533	0.999882	0.999882	0.776455	0.994654	0.994654
0.891795	0.880642	0.47	0.895706	0.884503	0.884503	0.55952	0.999882	0.999882	0.776442	0.994654	0.994654
0.891782	0.880641	0.47	0.895706	0.884515	0.884515	0.559507	0.999882	0.999882	0.776429	0.994654	0.994654
0.891782	0.880652	0.47	0.895706	0.884526	0.884526	0.559493	0.999882	0.999882	0.776416	0.994654	0.994654
0.891782	0.880664	0.47	0.895706	0.884538	0.884538	0.55948	0.999882	0.999882	0.776403	0.994653	0.994653
0.891769	0.880662	0.47	0.895706	0.884549	0.884549	0.559467	0.999882	0.999882	0.77639	0.994653	0.994653
0.891769	0.880673	0.47	0.895706	0.884561	0.884561	0.559454	0.999882	0.999882	0.776376	0.994653	0.994653
0.891756	0.880672	0.47	0.895706	0.884572	0.884572	0.559441	0.999882	0.999882	0.776363	0.994653	0.994653
0.891743	0.88067	0.47	0.895706	0.884584	0.884584	0.559428	0.999882	0.999882	0.77635	0.994653	0.994653
0.891743	0.880682	0.47	0.895706	0.884595	0.884595	0.559414	0.999882	0.999882	0.776337	0.994653	0.994653
0.89173	0.88068	0.47	0.895706	0.884607	0.884607	0.559401	0.999882	0.999882	0.776324	0.994653	0.994653
0.89173	0.880692	0.47	0.895706	0.884618	0.884618	0.559388	0.999882	0.999882	0.776311	0.994653	0.994653
0.891716	0.88069	0.47	0.895706	0.88463	0.88463	0.559375	0.999882	0.999882	0.776311	0.99467	0.99467
0.891703	0.880689	0.47	0.895706	0.884641	0.884641	0.559362	0.999882	0.999882	0.776297	0.99467	0.99467
0.89169	0.880687	0.47	0.895706	0.884653	0.884653	0.559349	0.999882	0.999882	0.776284	0.994669	0.994669
0.89169	0.880699	0.47	0.895706	0.884664	0.884664	0.559335	0.999882	0.999882	0.776284	0.994686	0.994686
0.891677	0.880697	0.47	0.895706	0.884676	0.884676	0.559322	0.999882	0.999882	0.776271	0.994686	0.994686
0.891677	0.880708	0.47	0.895706	0.884687	0.884687	0.559309	0.999882	0.999882	0.776258	0.994686	0.994686
0.891677	0.88072	0.47	0.895706	0.884699	0.884699	0.559296	0.999882	0.999882	0.776245	0.994686	0.994686
0.891677	0.880731	0.47	0.895706	0.88471	0.88471	0.559283	0.999882	0.999882	0.776232	0.994686	0.994686
0.891677	0.880743	0.47	0.895706	0.884722	0.884722	0.55927	0.999882	0.999882	0.776218	0.994686	0.994686
0.891677	0.880754	0.47	0.895706	0.884733	0.884733	0.559256	0.999882	0.999882	0.776205	0.994686	0.994686
0.891677	0.880766	0.47	0.895706	0.884745	0.884745	0.559243	0.999882	0.999882	0.776192	0.994686	0.994686
0.891677	0.880777	0.47	0.895706	0.884756	0.884756	0.55923	0.999882	0.999882	0.776179	0.994686	0.994686
0.891664	0.880776	0.47	0.895706	0.884768	0.884768	0.559217	0.999882	0.999882	0.776166	0.994685	0.994685
0.891664	0.880787	0.47	0.895706	0.884779	0.884779	0.559204	0.999882	0.999882	0.776153	0.994685	0.994685
0.891664	0.880798	0.47	0.895706	0.884791	0.884791	0.559191	0.999882	0.999882	0.776139	0.994685	0.994685
0.891664	0.88081	0.47	0.895706	0.884802	0.884802	0.559177	0.999882	0.999882	0.776126	0.994685	0.994685
0.891664	0.880821	0.47	0.895706	0.884814	0.884814	0.559164	0.999882	0.999882	0.776113	0.994685	0.994685
0.891664	0.880833	0.47	0.895706	0.884825	0.884825	0.559151	0.999882	0.999882	0.7761	0.994685	0.994685
0.891651	0.880831	0.47	0.895706	0.884837	0.884837	0.559138	0.999882	0.999882	0.776087	0.994685	0.994685
0.891637	0.88083	0.47	0.895706	0.884848	0.884848	0.559125	0.999882	0.999882	0.776074	0.994685	0.994685
0.891637	0.880841	0.47	0.895706	0.88486	0.88486	0.559112	0.999882	0.999882	0.77606	0.994685	0.994685
0.891624	0.88084	0.47	0.895706	0.884872	0.884872	0.559098	0.999882	0.999882	0.77606	0.994701	0.994701
0.891624	0.880851	0.47	0.895706	0.884883	0.884883	0.559085	0.999882	0.999882	0.776047	0.994701	0.994701
0.891611	0.88085	0.47	0.895706	0.884895	0.884895	0.559072	0.999882	0.999882	0.776034	0.994701	0.994701
0.891611	0.880861	0.48	0.895706	0.884906	0.884906	0.559059	0.999882	0.999882	0.776021	0.994701	0.994701
0.891598	0.880859	0.48	0.895706	0.884918	0.884918	0.559046	0.999882	0.999882	0.776008	0.994701	0.994701
0.891598	0.880871	0.48	0.895706	0.884929	0.884929	0.559033	0.999882	0.999882	0.775995	0.994701	0.994701
0.891598	0.880882	0.48	0.895706	0.884941	0.884941	0.559019	0.999882	0.999882	0.775981	0.994701	0.994701
0.891585	0.880881	0.48	0.895706	0.884952	0.884952	0.559006	0.999882	0.999882	0.775981	0.994718	0.994718
0.891585	0.880892	0.48	0.895706	0.884964	0.884964	0.558993	0.999882	0.999882	0.775968	0.994718	0.994718
0.891585	0.880904	0.48	0.895706	0.884975	0.884975	0.55898	0.999882	0.999882	0.775955	0.994718	0.994718
0.891585	0.880915	0.48	0.895706	0.884987	0.884987	0.558967	0.999882	0.999882	0.775955	0.994734	0.994734
0.891585	0.880927	0.48	0.895706	0.884998	0.884998	0.558954	0.999882	0.999882	0.775942	0.994734	0.994734
0.891572	0.880925	0.48	0.895706	0.88501	0.88501	0.55894	0.999882	0.999882	0.775929	0.994734	0.994734
0.891558	0.880924	0.48	0.895706	0.885021	0.885021	0.558927	0.999882	0.999882	0.775916	0.994734	0.994734
0.891558	0.880935	0.48	0.895706	0.885033	0.885033	0.558914	0.999882	0.999882	0.775902	0.994734	0.994734
0.891558	0.880946	0.48	0.895706	0.885044	0.885044	0.558914	0.999906	0.999906	0.775889	0.994734	0.994734
0.891545	0.880945	0.48	0.895706	0.885056	0.885056	0.558901	0.999906	0.999906	0.775876	0.994734	0.994734
0.891545	0.880956	0.48	0.895706	0.885067	0.885067	0.558888	0.999906	0.999906	0.775863	0.994734	0.994734
0.891532	0.880955	0.48	0.895706	0.885079	0.885079	0.558875	0.999906	0.999906	0.77585	0.994734	0.994734
0.891532	0.880966	0.48	0.895706	0.88509	0.88509	0.558861	0.999906	0.999906	0.77585	0.99475	0.99475
0.891532	0.880978	0.48	0.895706	0.885102	0.885102	0.558848	0.999906	0.999906	0.775837	0.99475	0.99475
0.891532	0.880989	0.48	0.895706	0.885113	0.885113	0.558835	0.999906	0.999906	0.775823	0.99475	0.99475
0.891519	0.880988	0.48	0.895692	0.885112	0.885112	0.558822	0.999906	0.999906	0.77581	0.99475	0.99475
0.891506	0.880986	0.48	0.895692	0.885123	0.885123	0.558809	0.999906	0.999906	0.775797	0.99475	0.99475
0.891506	0.880998	0.48	0.895692	0.885135	0.885135	0.558796	0.999906	0.999906	0.775784	0.99475	0.99475
0.891493	0.880996	0.48	0.895692	0.885146	0.885146	0.558782	0.999906	0.999906	0.775771	0.99475	0.99475
0.891493	0.881008	0.48	0.895692	0.885158	0.885158	0.558769	0.999906	0.999906	0.775771	0.994767	0.994767
0.891493	0.881019	0.48	0.895692	0.885169	0.885169	0.558756	0.999906	0.999906	0.775758	0.994767	0.994767
0.89148	0.881017	0.48	0.895692	0.885181	0.885181	0.558743	0.999906	0.999906	0.775744	0.994767	0.994767
0.89148	0.881029	0.48	0.895692	0.885192	0.885192	0.55873	0.999906	0.999906	0.775731	0.994766	0.994766
0.891466	0.881027	0.48	0.895692	0.885204	0.885204	0.558717	0.999906	0.999906	0.775718	0.994766	0.994766
0.891466	0.881039	0.49	0.895692	0.885215	0.885215	0.558703	0.999906	0.999906	0.775705	0.994766	0.994766
0.891466	0.88105	0.49	0.895692	0.885227	0.885227	0.55869	0.999906	0.999906	0.775692	0.994766	0.994766
0.891466	0.881062	0.49	0.895692	0.885238	0.885238	0.558677	0.999906	0.999906	0.775679	0.994766	0.994766
0.891466	0.881073	0.49	0.895692	0.88525	0.88525	0.558664	0.999906	0.999906	0.775665	0.994766	0.994766
0.891453	0.881072	0.49	0.895692	0.885261	0.885261	0.558651	0.999906	0.999906	0.775652	0.994766	0.994766
0.891453	0.881083	0.49	0.895692	0.885273	0.885273	0.558638	0.999906	0.999906	0.775639	0.994766	0.994766
0.891453	0.881095	0.49	0.895692	0.885285	0.885285	0.558625	0.999906	0.999906	0.775626	0.994766	0.994766
0.891453	0.881106	0.49	0.895692	0.885296	0.885296	0.558611	0.999906	0.999906	0.775613	0.994766	0.994766
0.891453	0.881118	0.49	0.895692	0.885308	0.885308	0.558598	0.999906	0.999906	0.7756	0.994766	0.994766
0.89144	0.881116	0.49	0.895692	0.885319	0.885319	0.558585	0.999906	0.999906	0.775587	0.994765	0.994765
0.891427	0.881114	0.49	0.895692	0.885331	0.885331	0.558572	0.999906	0.999906	0.775587	0.994782	0.994782
0.891427	0.881126	0.49	0.895692	0.885342	0.885342	0.558559	0.999906	0.999906	0.775573	0.994782	0.994782
0.891427	0.881137	0.49	0.895692	0.885354	0.885354	0.558546	0.999906	0.999906	0.77556	0.994782	0.994782
0.891414	0.881136	0.49	0.895692	0.885365	0.885365	0.558532	0.999906	0.999906	0.775547	0.994782	0.994782
0.891414	0.881147	0.49	0.895692	0.885377	0.885377	0.558519	0.999906	0.999906	0.775534	0.994782	0.994782
0.891414	0.881159	0.49	0.895692	0.885388	0.885388	0.558506	0.999906	0.999906	0.775521	0.994782	0.994782
0.891414	0.88117	0.49	0.895692	0.8854	0.8854	0.558493	0.999906	0.999906	0.775508	0.994782	0.994782
0.891414	0.881182	0.49	0.895692	0.885411	0.885411	0.55848	0.999906	0.999906	0.775494	0.994782	0.994782
0.891414	0.881193	0.49	0.895692	0.885423	0.885423	0.558467	0.999906	0.999906	0.775481	0.994782	0.994782
0.891414	0.881205	0.49	0.895692	0.885434	0.885434	0.558453	0.999906	0.999906	0.775468	0.994781	0.994781
0.891401	0.881203	0.49	0.895692	0.885446	0.885446	0.55844	0.999906	0.999906	0.775455	0.994781	0.994781
0.891401	0.881215	0.49	0.895692	0.885457	0.885457	0.558427	0.999906	0.999906	0.775442	0.994781	0.994781
0.891401	0.881226	0.49	0.895692	0.885469	0.885469	0.558414	0.999906	0.999906	0.775429	0.994781	0.994781
0.891401	0.881237	0.49	0.895692	0.88548	0.88548	0.558401	0.999906	0.999906	0.775415	0.994781	0.994781
0.891401	0.881249	0.49	0.895692	0.885492	0.885492	0.558388	0.999906	0.999906	0.775415	0.994798	0.994798
0.891387	0.881247	0.49	0.895692	0.885503	0.885503	0.558374	0.999906	0.999906	0.775402	0.994798	0.994798
0.891387	0.881259	0.49	0.895692	0.885515	0.885515	0.558361	0.999906	0.999906	0.775389	0.994798	0.994798
0.891387	0.88127	0.49	0.895692	0.885526	0.885526	0.558348	0.999906	0.999906	0.775376	0.994798	0.994798
0.891387	0.881282	0.49	0.895692	0.885538	0.885538	0.558335	0.999906	0.999906	0.775376	0.994814	0.994814
0.891387	0.881293	0.49	0.895692	0.88555	0.88555	0.558322	0.999906	0.999906	0.775363	0.994814	0.994814
0.891374	0.881292	0.49	0.895692	0.885561	0.885561	0.558309	0.999906	0.999906	0.77535	0.994814	0.994814
0.891374	0.881303	0.49	0.895692	0.885573	0.885573	0.558295	0.999906	0.999906	0.775336	0.994814	0.994814
0.891361	0.881302	0.49	0.895692	0.885584	0.885584	0.558282	0.999906	0.999906	0.775323	0.994814	0.994814
0.891348	0.8813	0.49	0.895692	0.885596	0.885596	0.558269	0.999906	0.999906	0.77531	0.994814	0.994814
0.891348	0.881312	0.49	0.895692	0.885607	0.885607	0.558256	0.999906	0.999906	0.775297	0.994814	0.994814
0.891348	0.881323	0.49	0.895692	0.885619	0.885619	0.558243	0.999906	0.999906	0.775284	0.994814	0.994814
0.891348	0.881335	0.49	0.895692	0.88563	0.88563	0.55823	0.999906	0.999906	0.775271	0.994814	0.994814
0.891348	0.881346	0.49	0.895692	0.885642	0.885642	0.558216	0.999906	0.999906	0.775257	0.994814	0.994814
0.891335	0.881344	0.49	0.895692	0.885653	0.885653	0.558203	0.999906	0.999906	0.775244	0.994814	0.994814
0.891335	0.881356	0.49	0.895692	0.885665	0.885665	0.55819	0.999906	0.999906	0.775231	0.994813	0.994813
0.891335	0.881367	0.49	0.895692	0.885676	0.885676	0.558177	0.999906	0.999906	0.775218	0.994813	0.994813
0.891335	0.881379	0.49	0.895692	0.885688	0.885688	0.558164	0.999906	0.999906	0.775205	0.994813	0.994813
0.891322	0.881377	0.49	0.895692	0.885699	0.885699	0.558151	0.999906	0.999906	0.775192	0.994813	0.994813
0.891308	0.881376	0.49	0.895692	0.885711	0.885711	0.558137	0.999906	0.999906	0.775178	0.994813	0.994813
0.891295	0.881374	0.49	0.895692	0.885722	0.885722	0.558124	0.999906	0.999906	0.775165	0.994813	0.994813
0.891295	0.881386	0.49	0.895692	0.885734	0.885734	0.558111	0.999906	0.999906	0.775152	0.994813	0.994813
0.891295	0.881397	0.49	0.895692	0.885746	0.885746	0.558098	0.999906	0.999906	0.775139	0.994813	0.994813
0.891295	0.881409	0.49	0.895692	0.885757	0.885757	0.558085	0.999906	0.999906	0.775126	0.994813	0.994813
0.891295	0.88142	0.49	0.895692	0.885769	0.885769	0.558072	0.999906	0.999906	0.775113	0.994813	0.994813
0.891295	0.881432	0.49	0.895692	0.88578	0.88578	0.558058	0.999906	0.999906	0.775113	0.99483	0.99483
0.891295	0.881443	0.49	0.895692	0.885792	0.885792	0.558045	0.999906	0.999906	0.775113	0.994846	0.994846
0.891282	0.881442	0.49	0.895692	0.885803	0.885803	0.558032	0.999906	0.999906	0.775099	0.994846	0.994846
0.891282	0.881453	0.49	0.895692	0.885815	0.885815	0.558019	0.999906	0.999906	0.775086	0.994846	0.994846
0.891269	0.881451	0.49	0.895692	0.885826	0.885826	0.558006	0.999906	0.999906	0.775073	0.994846	0.994846
0.891269	0.881463	0.49	0.895692	0.885838	0.885838	0.557993	0.999906	0.999906	0.77506	0.994846	0.994846
0.891269	0.881474	0.49	0.895692	0.885849	0.885849	0.557993	0.999929	0.999929	0.775047	0.994846	0.994846
0.891269	0.881486	0.49	0.895692	0.885861	0.885861	0.557979	0.999929	0.999929	0.775047	0.994863	0.994863
0.891256	0.881484	0.49	0.895692	0.885872	0.885872	0.557966	0.999929	0.999929	0.775034	0.994863	0.994863
0.891256	0.881496	0.49	0.895692	0.885884	0.885884	0.557953	0.999929	0.999929	0.77502	0.994863	0.994863
0.891256	0.881507	0.49	0.895692	0.885895	0.885895	0.55794	0.999929	0.999929	0.775007	0.994862	0.994862
0.891256	0.881519	0.49	0.895692	0.885907	0.885907	0.557927	0.999929	0.999929	0.774994	0.994862	0.994862
0.891256	0.88153	0.49	0.895692	0.885919	0.885919	0.557914	0.999929	0.999929	0.774981	0.994862	0.994862
0.891256	0.881542	0.49	0.895692	0.88593	0.88593	0.5579	0.999929	0.999929	0.774981	0.994879	0.994879
0.891256	0.881553	0.49	0.895692	0.885942	0.885942	0.557887	0.999929	0.999929	0.774968	0.994879	0.994879
0.891256	0.881565	0.49	0.895692	0.885953	0.885953	0.557874	0.999929	0.999929	0.774955	0.994879	0.994879
0.891256	0.881576	0.49	0.895692	0.885965	0.885965	0.557861	0.999929	0.999929	0.774941	0.994879	0.994879
0.891256	0.881588	0.49	0.895692	0.885976	0.885976	0.557848	0.999929	0.999929	0.774928	0.994879	0.994879
0.891256	0.881599	0.49	0.895692	0.885988	0.885988	0.557835	0.999929	0.999929	0.774915	0.994879	0.994879
0.891256	0.881611	0.49	0.895692	0.885999	0.885999	0.557821	0.999929	0.999929	0.774915	0.994895	0.994895
0.891256	0.881622	0.49	0.895692	0.886011	0.886011	0.557808	0.999929	0.999929	0.774915	0.994912	0.994912
0.891243	0.881621	0.49	0.895692	0.886022	0.886022	0.557795	0.999929	0.999929	0.774902	0.994912	0.994912
0.891243	0.881632	0.49	0.895692	0.886034	0.886034	0.557782	0.999929	0.999929	0.774889	0.994912	0.994912
0.891243	0.881644	0.49	0.895692	0.886045	0.886045	0.557769	0.999929	0.999929	0.774876	0.994912	0.994912
0.891229	0.881642	0.49	0.895692	0.886057	0.886057	0.557756	0.999929	0.999929	0.774862	0.994912	0.994912
0.891229	0.881653	0.49	0.895692	0.886069	0.886069	0.557742	0.999929	0.999929	0.774849	0.994912	0.994912
0.891229	0.881665	0.49	0.895692	0.88608	0.88608	0.557729	0.999929	0.999929	0.774836	0.994912	0.994912
0.891216	0.881663	0.49	0.895692	0.886092	0.886092	0.557716	0.999929	0.999929	0.774823	0.994912	0.994912
0.891216	0.881675	0.49	0.895692	0.886103	0.886103	0.557703	0.999929	0.999929	0.774823	0.994928	0.994928
0.891216	0.881686	0.49	0.895692	0.886115	0.886115	0.55769	0.999929	0.999929	0.77481	0.994928	0.994928
0.891216	0.881698	0.49	0.895692	0.886126	0.886126	0.557677	0.999929	0.999929	0.774797	0.994928	0.994928
0.891203	0.881696	0.49	0.895692	0.886138	0.886138	0.557663	0.999929	0.999929	0.774797	0.994945	0.994945
0.89119	0.881695	0.49	0.895692	0.886149	0.886149	0.55765	0.999929	0.999929	0.774797	0.994962	0.994962
0.89119	0.881706	0.49	0.895692	0.886161	0.886161	0.557637	0.999929	0.999929	0.774783	0.994962	0.994962
0.89119	0.881718	0.49	0.895692	0.886172	0.886172	0.557624	0.999929	0.999929	0.77477	0.994962	0.994962
0.891177	0.881716	0.49	0.895692	0.886184	0.886184	0.557611	0.999929	0.999929	0.774757	0.994962	0.994962
0.891164	0.881715	0.49	0.895692	0.886195	0.886195	0.557598	0.999929	0.999929	0.774744	0.994962	0.994962
0.891164	0.881726	0.49	0.895692	0.886207	0.886207	0.557584	0.999929	0.999929	0.774731	0.994962	0.994962
0.891164	0.881738	0.49	0.895692	0.886219	0.886219	0.557571	0.999929	0.999929	0.774731	0.994978	0.994978
0.891164	0.881749	0.49	0.895692	0.88623	0.88623	0.557558	0.999929	0.999929	0.774731	0.994995	0.994995
0.89115	0.881748	0.49	0.895692	0.886242	0.886242	0.557545	0.999929	0.999929	0.774718	0.994995	0.994995
0.891137	0.881746	0.49	0.895692	0.886253	0.886253	0.557532	0.999929	0.999929	0.774704	0.994995	0.994995
0.891137	0.881758	0.49	0.895692	0.886265	0.886265	0.557519	0.999929	0.999929	0.774691	0.994995	0.994995
0.891137	0.881769	0.49	0.895692	0.886276	0.886276	0.557505	0.999929	0.999929	0.774691	0.995012	0.995012
0.891137	0.881781	0.49	0.895692	0.886288	0.886288	0.557492	0.999929	0.999929	0.774691	0.995029	0.995029
0.891124	0.881779	0.49	0.895692	0.886299	0.886299	0.557479	0.999929	0.999929	0.774678	0.995028	0.995028
0.891111	0.881777	0.49	0.895692	0.886311	0.886311	0.557466	0.999929	0.999929	0.774665	0.995028	0.995028
0.891098	0.881776	0.49	0.895692	0.886322	0.886322	0.557453	0.999929	0.999929	0.774652	0.995028	0.995028
0.891098	0.881787	0.49	0.895692	0.886334	0.886334	0.55744	0.999929	0.999929	0.774639	0.995028	0.995028
0.891085	0.881786	0.49	0.895692	0.886346	0.886346	0.557426	0.999929	0.999929	0.774639	0.995045	0.995045
0.891085	0.881797	0.49	0.895692	0.886357	0.886357	0.557413	0.999929	0.999929	0.774639	0.995062	0.995062
0.891085	0.881809	0.49	0.895692	0.886369	0.886369	0.5574	0.999929	0.999929	0.774625	0.995062	0.995062
0.891071	0.881807	0.49	0.895692	0.88638	0.88638	0.557387	0.999929	0.999929	0.774612	0.995062	0.995062
0.891058	0.881806	0.49	0.895692	0.886392	0.886392	0.557374	0.999929	0.999929	0.774599	0.995062	0.995062
0.891058	0.881817	0.49	0.895692	0.886403	0.886403	0.557361	0.999929	0.999929	0.774586	0.995062	0.995062
0.891045	0.881816	0.49	0.895692	0.886415	0.886415	0.557347	0.999929	0.999929	0.774586	0.995078	0.995078
0.891045	0.881827	0.5	0.895692	0.886426	0.886426	0.557334	0.999929	0.999929	0.774586	0.995095	0.995095
0.891045	0.881839	0.5	0.895692	0.886438	0.886438	0.557321	0.999929	0.999929	0.774573	0.995095	0.995095
0.891032	0.881837	0.5	0.895692	0.88645	0.88645	0.557308	0.999929	0.999929	0.774573	0.995112	0.995112
0.891019	0.881836	0.5	0.895692	0.886461	0.886461	0.557295	0.999929	0.999929	0.774573	0.995129	0.995129
0.891019	0.881847	0.5	0.895692	0.886473	0.886473	0.557282	0.999929	0.999929	0.77456	0.995129	0.995129
0.891019	0.881859	0.5	0.895692	0.886484	0.886484	0.557268	0.999929	0.999929	0.774546	0.995129	0.995129
0.891019	0.88187	0.5	0.895692	0.886496	0.886496	0.557255	0.999929	0.999929	0.774533	0.995129	0.995129
0.891019	0.881882	0.5	0.895692	0.886507	0.886507	0.557242	0.999929	0.999929	0.77452	0.995128	0.995128
0.891019	0.881893	0.5	0.895692	0.886519	0.886519	0.557229	0.999929	0.999929	0.77452	0.995145	0.995145
0.891006	0.881892	0.5	0.895692	0.88653	0.88653	0.557216	0.999929	0.999929	0.774507	0.995145	0.995145
0.891006	0.881903	0.5	0.895692	0.886542	0.886542	0.557203	0.999929	0.999929	0.774507	0.995162	0.995162
0.891006	0.881914	0.5	0.895692	0.886553	0.886553	0.557189	0.999929	0.999929	0.774494	0.995162	0.995162
0.891006	0.881926	0.5	0.895692	0.886565	0.886565	0.557176	0.999929	0.999929	0.774481	0.995162	0.995162
0.890992	0.881924	0.5	0.895692	0.886577	0.886577	0.557163	0.999929	0.999929	0.774467	0.995162	0.995162
0.890992	0.881936	0.5	0.895692	0.886588	0.886588	0.55715	0.999929	0.999929	0.774454	0.995162	0.995162
0.890992	0.881947	0.5	0.895692	0.8866	0.8866	0.557137	0.999929	0.999929	0.774454	0.995179	0.995179
0.890992	0.881959	0.5	0.895692	0.886611	0.886611	0.557124	0.999929	0.999929	0.774454	0.995195	0.995195
0.890979	0.881957	0.5	0.895692	0.886623	0.886623	0.557111	0.999929	0.999929	0.774441	0.995195	0.995195
0.890979	0.881969	0.5	0.895692	0.886634	0.886634	0.557097	0.999929	0.999929	0.774428	0.995195	0.995195
0.890979	0.88198	0.5	0.895692	0.886646	0.886646	0.557084	0.999929	0.999929	0.774415	0.995195	0.995195
0.890966	0.881979	0.5	0.895692	0.886657	0.886657	0.557071	0.999929	0.999929	0.774415	0.995212	0.995212
0.890966	0.88199	0.5	0.895692	0.886669	0.886669	0.557058	0.999929	0.999929	0.774402	0.995212	0.995212
0.890953	0.881989	0.5	0.895692	0.886681	0.886681	0.557045	0.999929	0.999929	0.774388	0.995212	0.995212
0.890953	0.882	0.5	0.895692	0.886692	0.886692	0.557032	0.999929	0.999929	0.774375	0.995212	0.995212
0.890953	0.882012	0.5	0.895692	0.886704	0.886704	0.557018	0.999929	0.999929	0.774362	0.995212	0.995212
0.89094	0.88201	0.5	0.895692	0.886715	0.886715	0.557005	0.999929	0.999929	0.774349	0.995212	0.995212
0.89094	0.882022	0.5	0.895692	0.886727	0.886727	0.556992	0.999929	0.999929	0.774349	0.995228	0.995228
0.890927	0.88202	0.5	0.895692	0.886738	0.886738	0.556979	0.999929	0.999929	0.774336	0.995228	0.995228
0.890927	0.882032	0.5	0.895692	0.88675	0.88675	0.556966	0.999929	0.999929	0.774323	0.995228	0.995228
0.890913	0.88203	0.5	0.895692	0.886761	0.886761	0.556953	0.999929	0.999929	0.774309	0.995228	0.995228
0.890913	0.882042	0.5	0.895692	0.886773	0.886773	0.556939	0.999929	0.999929	0.774296	0.995228	0.995228
0.890913	0.882053	0.5	0.895692	0.886785	0.886785	0.556926	0.999929	0.999929	0.774283	0.995228	0.995228
0.890913	0.882065	0.5	0.895692	0.886796	0.886796	0.556913	0.999929	0.999929	0.77427	0.995228	0.995228
0.890913	0.882076	0.5	0.895692	0.886808	0.886808	0.5569	0.999929	0.999929	0.77427	0.995245	0.995245
0.890913	0.882088	0.5	0.895692	0.886819	0.886819	0.556887	0.999929	0.999929	0.77427	0.995262	0.995262
0.890913	0.882099	0.5	0.895692	0.886831	0.886831	0.556874	0.999929	0.999929	0.774257	0.995262	0.995262
0.8909	0.882098	0.5	0.895692	0.886842	0.886842	0.55686	0.999929	0.999929	0.774257	0.995278	0.995278
0.890887	0.882096	0.5	0.895692	0.886854	0.886854	0.556847	0.999929	0.999929	0.774244	0.995278	0.995278
0.890874	0.882095	0.5	0.895692	0.886866	0.886866	0.556834	0.999929	0.999929	0.77423	0.995278	0.995278
0.890874	0.882106	0.5	0.895692	0.886877	0.886877	0.556821	0.999929	0.999929	0.774217	0.995278	0.995278
0.890874	0.882118	0.5	0.895692	0.886889	0.886889	0.556808	0.999929	0.999929	0.774204	0.995278	0.995278
0.890861	0.882116	0.5	0.895692	0.8869	0.8869	0.556795	0.999929	0.999929	0.774191	0.995278	0.995278
0.890861	0.882127	0.5	0.895692	0.886912	0.886912	0.556781	0.999929	0.999929	0.774191	0.995295	0.995295
0.890848	0.882126	0.5	0.895692	0.886923	0.886923	0.556768	0.999929	0.999929	0.774178	0.995295	0.995295
0.890848	0.882137	0.5	0.895692	0.886935	0.886935	0.556755	0.999929	0.999929	0.774165	0.995295	0.995295
0.890848	0.882149	0.5	0.895692	0.886946	0.886946	0.556742	0.999929	0.999929	0.774152	0.995295	0.995295
0.890848	0.88216	0.5	0.895692	0.886958	0.886958	0.556729	0.999929	0.999929	0.774138	0.995295	0.995295
0.890848	0.882172	0.5	0.895692	0.88697	0.88697	0.556716	0.999929	0.999929	0.774125	0.995294	0.995294
0.890834	0.88217	0.5	0.895692	0.886981	0.886981	0.556702	0.999929	0.999929	0.774112	0.995294	0.995294
0.890821	0.882169	0.5	0.895692	0.886993	0.886993	0.556689	0.999929	0.999929	0.774112	0.995311	0.995311
0.890808	0.882167	0.5	0.895692	0.887004	0.887004	0.556676	0.999929	0.999929	0.774099	0.995311	0.995311
0.890808	0.882179	0.5	0.895692	0.887016	0.887016	0.556663	0.999929	0.999929	0.774086	0.995311	0.995311
0.890795	0.882177	0.5	0.895692	0.887027	0.887027	0.55665	0.999929	0.999929	0.774086	0.995328	0.995328
0.890795	0.882189	0.5	0.895692	0.887039	0.887039	0.556637	0.999929	0.999929	0.774086	0.995345	0.995345
0.890782	0.882187	0.5	0.895692	0.887051	0.887051	0.556623	0.999929	0.999929	0.774086	0.995362	0.995362
0.890769	0.882186	0.5	0.895692	0.887062	0.887062	0.55661	0.999929	0.999929	0.774073	0.995362	0.995362
0.890769	0.882197	0.5	0.895692	0.887074	0.887074	0.556597	0.999929	0.999929	0.774073	0.995378	0.995378
0.890769	0.882209	0.5	0.895692	0.887085	0.887085	0.556584	0.999929	0.999929	0.774059	0.995378	0.995378
0.890769	0.88222	0.5	0.895692	0.887097	0.887097	0.556571	0.999929	0.999929	0.774046	0.995378	0.995378
0.890755	0.882219	0.5	0.895692	0.887108	0.887108	0.556558	0.999929	0.999929	0.774046	0.995395	0.995395
0.890755	0.88223	0.5	0.895692	0.88712	0.88712	0.556544	0.999929	0.999929	0.774033	0.995395	0.995395
0.890755	0.882242	0.5	0.895692	0.887131	0.887131	0.556531	0.999929	0.999929	0.77402	0.995395	0.995395
0.890742	0.88224	0.5	0.895692	0.887143	0.887143	0.556518	0.999929	0.999929	0.774007	0.995395	0.995395
0.890742	0.882252	0.5	0.895692	0.887155	0.887155	0.556505	0.999929	0.999929	0.773994	0.995395	0.995395
0.890742	0.882263	0.5	0.895692	0.887166	0.887166	0.556492	0.999929	0.999929	0.77398	0.995395	0.995395
0.890742	0.882275	0.5	0.895692	0.887178	0.887178	0.556479	0.999929	0.999929	0.77398	0.995412	0.995412
0.890742	0.882286	0.5	0.895692	0.887189	0.887189	0.556465	0.999929	0.999929	0.773967	0.995411	0.995411
0.890742	0.882298	0.5	0.895692	0.887201	0.887201	0.556452	0.999929	0.999929	0.773954	0.995411	0.995411
0.890742	0.882309	0.5	0.895692	0.887212	0.887212	0.556439	0.999929	0.999929	0.773941	0.995411	0.995411
0.890729	0.882308	0.5	0.895692	0.887224	0.887224	0.556426	0.999929	0.999929	0.773928	0.995411	0.995411
0.890729	0.882319	0.51	0.895692	0.887236	0.887236	0.556413	0.999929	0.999929	0.773915	0.995411	0.995411
0.890729	0.882331	0.51	0.895692	0.887247	0.887247	0.5564	0.999929	0.999929	0.773915	0.995428	0.995428
0.890729	0.882342	0.51	0.895692	0.887259	0.887259	0.556386	0.999929	0.999929	0.773901	0.995428	0.995428
0.890729	0.882354	0.51	0.895692	0.88727	0.88727	0.556373	0.999929	0.999929	0.773901	0.995445	0.995445
0.890729	0.882365	0.51	0.895692	0.887282	0.887282	0.55636	0.999929	0.999929	0.773888	0.995445	0.995445
0.890729	0.882377	0.51	0.895692	0.887293	0.887293	0.556347	0.999929	0.999929	0.773888	0.995462	0.995462
0.890716	0.882375	0.51	0.895692	0.887305	0.887305	0.556334	0.999929	0.999929	0.773888	0.995478	0.995478
0.890716	0.882387	0.51	0.895692	0.887317	0.887317	0.556321	0.999929	0.999929	0.773888	0.995495	0.995495
0.890703	0.882385	0.51	0.895692	0.887328	0.887328	0.556307	0.999929	0.999929	0.773875	0.995495	0.995495
0.89069	0.882384	0.51	0.895692	0.88734	0.88734	0.556294	0.999929	0.999929	0.773862	0.995495	0.995495
0.89069	0.882395	0.51	0.895692	0.887351	0.887351	0.556281	0.999929	0.999929	0.773849	0.995495	0.995495
0.89069	0.882407	0.51	0.895692	0.887363	0.887363	0.556268	0.999929	0.999929	0.773836	0.995495	0.995495
0.890676	0.882405	0.51	0.895692	0.887374	0.887374	0.556255	0.999929	0.999929	0.773822	0.995495	0.995495
0.890663	0.882404	0.51	0.895692	0.887386	0.887386	0.556242	0.999929	0.999929	0.773809	0.995495	0.995495
0.89065	0.882402	0.51	0.895692	0.887398	0.887398	0.556228	0.999929	0.999929	0.773796	0.995495	0.995495
0.89065	0.882414	0.51	0.895692	0.887409	0.887409	0.556215	0.999929	0.999929	0.773783	0.995495	0.995495
0.890637	0.882412	0.51	0.895692	0.887421	0.887421	0.556202	0.999929	0.999929	0.773783	0.995512	0.995512
0.890637	0.882424	0.51	0.895692	0.887432	0.887432	0.556189	0.999929	0.999929	0.773783	0.995528	0.995528
0.890624	0.882422	0.51	0.895692	0.887444	0.887444	0.556176	0.999929	0.999929	0.77377	0.995528	0.995528
0.890611	0.88242	0.51	0.895692	0.887455	0.887455	0.556163	0.999929	0.999929	0.773757	0.995528	0.995528
0.890611	0.882432	0.51	0.895692	0.887467	0.887467	0.556149	0.999929	0.999929	0.773743	0.995528	0.995528
0.890597	0.88243	0.51	0.895692	0.887479	0.887479	0.556136	0.999929	0.999929	0.77373	0.995528	0.995528
0.890597	0.882442	0.51	0.895692	0.88749	0.88749	0.556123	0.999929	0.999929	0.773717	0.995528	0.995528
0.890597	0.882453	0.51	0.895692	0.887502	0.887502	0.55611	0.999929	0.999929	0.773704	0.995528	0.995528
0.890584	0.882452	0.51	0.895692	0.887513	0.887513	0.556097	0.999929	0.999929	0.773691	0.995528	0.995528
0.890584	0.882463	0.51	0.895692	0.887525	0.887525	0.556084	0.999929	0.999929	0.773678	0.995528	0.995528
0.890571	0.882462	0.51	0.895692	0.887537	0.887537	0.55607	0.999929	0.999929	0.773664	0.995528	0.995528
0.890571	0.882473	0.51	0.895692	0.887548	0.887548	0.556057	0.999929	0.999929	0.773651	0.995528	0.995528
0.890571	0.882485	0.51	0.895692	0.88756	0.88756	0.556044	0.999929	0.999929	0.773651	0.995544	0.995544
0.890571	0.882496	0.51	0.895692	0.887571	0.887571	0.556031	0.999929	0.999929	0.773638	0.995544	0.995544
0.890558	0.882495	0.51	0.895692	0.887583	0.887583	0.556018	0.999929	0.999929	0.773625	0.995544	0.995544
0.890558	0.882506	0.51	0.895692	0.887594	0.887594	0.556005	0.999929	0.999929	0.773612	0.995544	0.995544
0.890545	0.882505	0.51	0.895692	0.887606	0.887606	0.555991	0.999929	0.999929	0.773599	0.995544	0.995544
0.890545	0.882516	0.51	0.895692	0.887618	0.887618	0.555978	0.999929	0.999929	0.773585	0.995544	0.995544
0.890532	0.882515	0.51	0.895692	0.887629	0.887629	0.555965	0.999929	0.999929	0.773585	0.995561	0.995561
0.890518	0.882513	0.52	0.895692	0.887641	0.887641	0.555952	0.999929	0.999929	0.773585	0.995578	0.995578
0.890518	0.882525	0.52	0.895692	0.887652	0.887652	0.555939	0.999929	0.999929	0.773585	0.995595	0.995595
0.890505	0.882523	0.52	0.895692	0.887664	0.887664	0.555926	0.999929	0.999929	0.773572	0.995595	0.995595
0.890492	0.882522	0.52	0.895692	0.887675	0.887675	0.555912	0.999929	0.999929	0.773559	0.995595	0.995595
0.890479	0.88252	0.52	0.895692	0.887687	0.887687	0.555899	0.999929	0.999929	0.773546	0.995594	0.995594
0.890466	0.882519	0.52	0.895692	0.887699	0.887699	0.555886	0.999929	0.999929	0.773533	0.995594	0.995594
0.890466	0.88253	0.52	0.895692	0.88771	0.88771	0.555873	0.999929	0.999929	0.77352	0.995594	0.995594
0.890453	0.882529	0.52	0.895692	0.887722	0.887722	0.55586	0.999929	0.999929	0.77352	0.995611	0.995611
0.890453	0.88254	0.52	0.895692	0.887733	0.887733	0.555847	0.999929	0.999929	0.773506	0.995611	0.995611
0.890453	0.882552	0.52	0.895692	0.887745	0.887745	0.555833	0.999929	0.999929	0.773506	0.995628	0.995628
0.890439	0.88255	0.52	0.895692	0.887757	0.887757	0.55582	0.999929	0.999929	0.773506	0.995645	0.995645
0.890439	0.882562	0.52	0.895692	0.887768	0.887768	0.555807	0.999929	0.999929	0.773506	0.995662	0.995662
0.890426	0.88256	0.52	0.895692	0.88778	0.88778	0.555794	0.999929	0.999929	0.773506	0.995679	0.995679
0.890426	0.882572	0.52	0.895692	0.887791	0.887791	0.555781	0.999929	0.999929	0.773506	0.995695	0.995695
0.890413	0.88257	0.52	0.895692	0.887803	0.887803	0.555768	0.999929	0.999929	0.773493	0.995695	0.995695
0.8904	0.882569	0.52	0.895692	0.887814	0.887814	0.555754	0.999929	0.999929	0.77348	0.995695	0.995695
0.8904	0.88258	0.52	0.895692	0.887826	0.887826	0.555741	0.999929	0.999929	0.773467	0.995695	0.995695
0.890387	0.882579	0.52	0.895692	0.887838	0.887838	0.555728	0.999929	0.999929	0.773454	0.995695	0.995695
0.890374	0.882577	0.52	0.895692	0.887849	0.887849	0.555715	0.999929	0.999929	0.773441	0.995695	0.995695
0.890374	0.882589	0.52	0.895692	0.887861	0.887861	0.555702	0.999929	0.999929	0.773427	0.995695	0.995695
0.890374	0.8826	0.52	0.895692	0.887872	0.887872	0.555689	0.999929	0.999929	0.773414	0.995695	0.995695
0.89036	0.882599	0.52	0.895692	0.887884	0.887884	0.555676	0.999929	0.999929	0.773401	0.995695	0.995695
0.89036	0.88261	0.52	0.895692	0.887896	0.887896	0.555662	0.999929	0.999929	0.773388	0.995695	0.995695
0.890347	0.882609	0.52	0.895692	0.887907	0.887907	0.555649	0.999929	0.999929	0.773375	0.995695	0.995695
0.890334	0.882607	0.52	0.895692	0.887919	0.887919	0.555636	0.999929	0.999929	0.773362	0.995695	0.995695
0.890321	0.882606	0.52	0.895692	0.88793	0.88793	0.555623	0.999929	0.999929	0.773348	0.995695	0.995695
0.890308	0.882604	0.52	0.895692	0.887942	0.887942	0.55561	0.999929	0.999929	0.773335	0.995695	0.995695
0.890308	0.882616	0.52	0.895692	0.887954	0.887954	0.555597	0.999929	0.999929	0.773322	0.995694	0.995694
0.890295	0.882614	0.52	0.895692	0.887965	0.887965	0.555583	0.999929	0.999929	0.773322	0.995711	0.995711
0.890295	0.882625	0.52	0.895692	0.887977	0.887977	0.55557	0.999929	0.999929	0.773322	0.995728	0.995728
0.890281	0.882624	0.52	0.895692	0.887988	0.887988	0.555557	0.999929	0.999929	0.773309	0.995728	0.995728
0.890268	0.882622	0.52	0.895692	0.888	0.888	0.555544	0.999929	0.999929	0.773296	0.995728	0.995728
0.890255	0.882621	0.52	0.895692	0.888011	0.888011	0.555531	0.999929	0.999929	0.773283	0.995728	0.995728
0.890242	0.882619	0.52	0.895692	0.888023	0.888023	0.555518	0.999929	0.999929	0.773269	0.995728	0.995728
0.890229	0.882618	0.52	0.895692	0.888035	0.888035	0.555504	0.999929	0.999929	0.773256	0.995728	0.995728
0.890216	0.882616	0.52	0.895692	0.888046	0.888046	0.555491	0.999929	0.999929	0.773243	0.995728	0.995728
0.890202	0.882615	0.52	0.895692	0.888058	0.888058	0.555478	0.999929	0.999929	0.773243	0.995745	0.995745
0.890202	0.882626	0.52	0.895692	0.888069	0.888069	0.555465	0.999929	0.999929	0.77323	0.995745	0.995745
0.890202	0.882638	0.52	0.895692	0.888081	0.888081	0.555452	0.999929	0.999929	0.773217	0.995745	0.995745
0.890202	0.882649	0.52	0.895692	0.888093	0.888093	0.555439	0.999929	0.999929	0.773217	0.995761	0.995761
0.890189	0.882648	0.52	0.895692	0.888104	0.888104	0.555425	0.999929	0.999929	0.773217	0.995778	0.995778
0.890189	0.882659	0.52	0.895692	0.888116	0.888116	0.555412	0.999929	0.999929	0.773217	0.995795	0.995795
0.890176	0.882658	0.52	0.895692	0.888127	0.888127	0.555399	0.999929	0.999929	0.773217	0.995812	0.995812
0.890163	0.882656	0.52	0.895692	0.888139	0.888139	0.555386	0.999929	0.999929	0.773204	0.995812	0.995812
0.89015	0.882655	0.52	0.895692	0.888151	0.888151	0.555373	0.999929	0.999929	0.77319	0.995812	0.995812
0.890137	0.882653	0.52	0.895692	0.888162	0.888162	0.555373	0.999953	0.999953	0.773177	0.995812	0.995812
0.890123	0.882652	0.52	0.895692	0.888174	0.888174	0.55536	0.999953	0.999953	0.773164	0.995812	0.995812
0.89011	0.88265	0.52	0.895692	0.888185	0.888185	0.555346	0.999953	0.999953	0.773151	0.995812	0.995812
0.89011	0.882662	0.52	0.895692	0.888197	0.888197	0.555333	0.999953	0.999953	0.773138	0.995812	0.995812
0.890097	0.88266	0.52	0.895692	0.888209	0.888209	0.55532	0.999953	0.999953	0.773138	0.995829	0.995829
0.890084	0.882659	0.52	0.895692	0.88822	0.88822	0.555307	0.999953	0.999953	0.773138	0.995845	0.995845
0.890071	0.882657	0.52	0.895692	0.888232	0.888232	0.555294	0.999953	0.999953	0.773125	0.995845	0.995845
0.890071	0.882669	0.52	0.895692	0.888243	0.888243	0.555281	0.999953	0.999953	0.773111	0.995845	0.995845
0.890058	0.882667	0.53	0.895692	0.888255	0.888255	0.555267	0.999953	0.999953	0.773098	0.995845	0.995845
0.890058	0.882679	0.53	0.895692	0.888267	0.888267	0.555254	0.999953	0.999953	0.773098	0.995862	0.995862
0.890058	0.88269	0.53	0.895692	0.888278	0.888278	0.555241	0.999953	0.999953	0.773098	0.995879	0.995879
0.890044	0.882689	0.53	0.895692	0.88829	0.88829	0.555228	0.999953	0.999953	0.773098	0.995896	0.995896
0.890031	0.882687	0.53	0.895692	0.888301	0.888301	0.555215	0.999953	0.999953	0.773098	0.995913	0.995913
0.890031	0.882699	0.53	0.895692	0.888313	0.888313	0.555202	0.999953	0.999953	0.773085	0.995913	0.995913
0.890031	0.88271	0.53	0.895692	0.888325	0.888325	0.555188	0.999953	0.999953	0.773072	0.995913	0.995913
0.890018	0.882709	0.53	0.895692	0.888336	0.888336	0.555175	0.999953	0.999953	0.773059	0.995913	0.995913
0.890005	0.882707	0.53	0.895692	0.888348	0.888348	0.555162	0.999953	0.999953	0.773059	0.995929	0.995929
0.890005	0.882719	0.53	0.895692	0.888359	0.888359	0.555149	0.999953	0.999953	0.773046	0.995929	0.995929
0.890005	0.88273	0.53	0.895692	0.888371	0.888371	0.555136	0.999953	0.999953	0.773046	0.995946	0.995946
0.889992	0.882729	0.53	0.895692	0.888383	0.888383	0.555123	0.999953	0.999953	0.773032	0.995946	0.995946
0.889992	0.88274	0.53	0.895692	0.888394	0.888394	0.555109	0.999953	0.999953	0.773019	0.995946	0.995946
0.889979	0.882739	0.53	0.895692	0.888406	0.888406	0.555096	0.999953	0.999953	0.773006	0.995946	0.995946
0.889979	0.88275	0.53	0.895692	0.888417	0.888417	0.555083	0.999953	0.999953	0.773006	0.995963	0.995963
0.889966	0.882749	0.53	0.895692	0.888429	0.888429	0.55507	0.999953	0.999953	0.773006	0.99598	0.99598
0.889966	0.88276	0.53	0.895692	0.888441	0.888441	0.555057	0.999953	0.999953	0.773006	0.995997	0.995997
0.889952	0.882759	0.53	0.895692	0.888452	0.888452	0.555044	0.999953	0.999953	0.773006	0.996014	0.996014
0.889939	0.882757	0.53	0.895692	0.888464	0.888464	0.55503	0.999953	0.999953	0.772993	0.996014	0.996014
0.889926	0.882755	0.53	0.895692	0.888475	0.888475	0.555017	0.999953	0.999953	0.77298	0.996014	0.996014
0.889913	0.882754	0.53	0.895692	0.888487	0.888487	0.555004	0.999953	0.999953	0.772967	0.996013	0.996013
0.8899	0.882752	0.53	0.895692	0.888499	0.888499	0.554991	0.999953	0.999953	0.772953	0.996013	0.996013
0.889887	0.882751	0.53	0.895692	0.88851	0.88851	0.554978	0.999953	0.999953	0.77294	0.996013	0.996013
0.889873	0.882749	0.53	0.895692	0.888522	0.888522	0.554965	0.999953	0.999953	0.772927	0.996013	0.996013
0.889873	0.882761	0.53	0.895692	0.888533	0.888533	0.554951	0.999953	0.999953	0.772914	0.996013	0.996013
0.889873	0.882772	0.53	0.895692	0.888545	0.888545	0.554938	0.999953	0.999953	0.772901	0.996013	0.996013
0.889873	0.882784	0.53	0.895692	0.888557	0.888557	0.554925	0.999953	0.999953	0.772901	0.99603	0.99603
0.88986	0.882782	0.53	0.895692	0.888568	0.888568	0.554912	0.999953	0.999953	0.772888	0.99603	0.99603
0.88986	0.882794	0.53	0.895692	0.88858	0.88858	0.554899	0.999953	0.999953	0.772874	0.99603	0.99603
0.88986	0.882805	0.53	0.895692	0.888591	0.888591	0.554886	0.999953	0.999953	0.772874	0.996047	0.996047
0.889847	0.882804	0.53	0.895692	0.888603	0.888603	0.554872	0.999953	0.999953	0.772874	0.996064	0.996064
0.889834	0.882802	0.53	0.895692	0.888615	0.888615	0.554859	0.999953	0.999953	0.772861	0.996064	0.996064
0.889821	0.882801	0.54	0.895692	0.888626	0.888626	0.554846	0.999953	0.999953	0.772848	0.996064	0.996064
0.889821	0.882812	0.54	0.895692	0.888638	0.888638	0.554833	0.999953	0.999953	0.772835	0.996063	0.996063
0.889821	0.882824	0.54	0.895692	0.888649	0.888649	0.55482	0.999953	0.999953	0.772835	0.99608	0.99608
0.889821	0.882835	0.54	0.895692	0.888661	0.888661	0.554807	0.999953	0.999953	0.772835	0.996097	0.996097
0.889821	0.882847	0.54	0.895692	0.888673	0.888673	0.554793	0.999953	0.999953	0.772822	0.996097	0.996097
0.889821	0.882859	0.54	0.895692	0.888684	0.888684	0.55478	0.999953	0.999953	0.772809	0.996097	0.996097
0.889821	0.88287	0.54	0.895692	0.888696	0.888696	0.554767	0.999953	0.999953	0.772809	0.996114	0.996114
0.889821	0.882882	0.54	0.895692	0.888707	0.888707	0.554754	0.999953	0.999953	0.772809	0.996131	0.996131
0.889821	0.882893	0.54	0.895692	0.888719	0.888719	0.554741	0.999953	0.999953	0.772795	0.996131	0.996131
0.889821	0.882905	0.54	0.895692	0.888731	0.888731	0.554728	0.999953	0.999953	0.772782	0.996131	0.996131
0.889821	0.882916	0.54	0.895692	0.888742	0.888742	0.554714	0.999953	0.999953	0.772782	0.996148	0.996148
0.889821	0.882928	0.54	0.895692	0.888754	0.888754	0.554701	0.999953	0.999953	0.772769	0.996148	0.996148
0.889821	0.882939	0.54	0.895692	0.888766	0.888766	0.554688	0.999953	0.999953	0.772756	0.996148	0.996148
0.889821	0.882951	0.54	0.895692	0.888777	0.888777	0.554675	0.999953	0.999953	0.772743	0.996148	0.996148
0.889808	0.882949	0.54	0.895692	0.888789	0.888789	0.554662	0.999953	0.999953	0.77273	0.996147	0.996147
0.889808	0.882961	0.54	0.895692	0.8888	0.8888	0.554649	0.999953	0.999953	0.77273	0.996164	0.996164
0.889794	0.882959	0.54	0.895692	0.888812	0.888812	0.554635	0.999953	0.999953	0.772717	0.996164	0.996164
0.889781	0.882958	0.54	0.895692	0.888824	0.888824	0.554622	0.999953	0.999953	0.772703	0.996164	0.996164
0.889768	0.882956	0.54	0.895692	0.888835	0.888835	0.554609	0.999953	0.999953	0.772703	0.996181	0.996181
0.889755	0.882955	0.54	0.895692	0.888847	0.888847	0.554596	0.999953	0.999953	0.772703	0.996198	0.996198
0.889755	0.882966	0.54	0.895692	0.888858	0.888858	0.554583	0.999953	0.999953	0.77269	0.996198	0.996198
0.889755	0.882978	0.54	0.895692	0.88887	0.88887	0.55457	0.999953	0.999953	0.772677	0.996198	0.996198
0.889755	0.882989	0.54	0.895692	0.888882	0.888882	0.554556	0.999953	0.999953	0.772664	0.996198	0.996198
0.889755	0.883001	0.54	0.895692	0.888893	0.888893	0.554543	0.999953	0.999953	0.772651	0.996198	0.996198
0.889755	0.883012	0.54	0.895692	0.888905	0.888905	0.55453	0.999953	0.999953	0.772638	0.996198	0.996198
0.889755	0.883024	0.54	0.895692	0.888916	0.888916	0.554517	0.999953	0.999953	0.772638	0.996215	0.996215
0.889755	0.883035	0.54	0.895692	0.888928	0.888928	0.554504	0.999953	0.999953	0.772624	0.996215	0.996215
0.889755	0.883047	0.54	0.895692	0.88894	0.88894	0.554491	0.999953	0.999953	0.772624	0.996231	0.996231
0.889755	0.883059	0.54	0.895692	0.888951	0.888951	0.554477	0.999953	0.999953	0.772611	0.996231	0.996231
0.889755	0.88307	0.54	0.895692	0.888963	0.888963	0.554464	0.999953	0.999953	0.772598	0.996231	0.996231
0.889755	0.883082	0.54	0.895692	0.888975	0.888975	0.554451	0.999953	0.999953	0.772585	0.996231	0.996231
0.889755	0.883093	0.54	0.895692	0.888986	0.888986	0.554438	0.999953	0.999953	0.772572	0.996231	0.996231
0.889742	0.883092	0.54	0.895692	0.888998	0.888998	0.554425	0.999953	0.999953	0.772559	0.996231	0.996231
0.889729	0.88309	0.54	0.895692	0.889009	0.889009	0.554412	0.999953	0.999953	0.772545	0.996231	0.996231
0.889715	0.883089	0.54	0.895692	0.889021	0.889021	0.554398	0.999953	0.999953	0.772545	0.996248	0.996248
0.889702	0.883087	0.54	0.895692	0.889033	0.889033	0.554385	0.999953	0.999953	0.772545	0.996265	0.996265
0.889702	0.883099	0.54	0.895692	0.889044	0.889044	0.554372	0.999953	0.999953	0.772532	0.996265	0.996265
0.889702	0.88311	0.54	0.895692	0.889056	0.889056	0.554359	0.999953	0.999953	0.772519	0.996265	0.996265
0.889702	0.883122	0.54	0.895692	0.889067	0.889067	0.554346	0.999953	0.999953	0.772506	0.996265	0.996265
0.889689	0.88312	0.54	0.895692	0.889079	0.889079	0.554333	0.999953	0.999953	0.772493	0.996265	0.996265
0.889689	0.883132	0.54	0.895692	0.889091	0.889091	0.554319	0.999953	0.999953	0.77248	0.996265	0.996265
0.889689	0.883143	0.54	0.895692	0.889102	0.889102	0.554306	0.999953	0.999953	0.77248	0.996282	0.996282
0.889689	0.883155	0.54	0.895692	0.889114	0.889114	0.554293	0.999952	0.999952	0.772466	0.996281	0.996281
0.889689	0.883166	0.54	0.895692	0.889126	0.889126	0.55428	0.999952	0.999952	0.772453	0.996281	0.996281
0.889689	0.883178	0.54	0.895692	0.889137	0.889137	0.554267	0.999952	0.999952	0.77244	0.996281	0.996281
0.889676	0.883176	0.54	0.895692	0.889149	0.889149	0.554254	0.999952	0.999952	0.772427	0.996281	0.996281
0.889676	0.883188	0.54	0.895692	0.88916	0.88916	0.554241	0.999952	0.999952	0.772427	0.996298	0.996298
0.889676	0.883199	0.54	0.895692	0.889172	0.889172	0.554227	0.999952	0.999952	0.772427	0.996315	0.996315
0.889676	0.883211	0.54	0.895692	0.889184	0.889184	0.554214	0.999952	0.999952	0.772427	0.996332	0.996332
0.889676	0.883222	0.54	0.895692	0.889195	0.889195	0.554201	0.999952	0.999952	0.772427	0.996349	0.996349
0.889663	0.883221	0.54	0.895692	0.889207	0.889207	0.554188	0.999952	0.999952	0.772414	0.996349	0.996349
0.889663	0.883232	0.54	0.895692	0.889219	0.889219	0.554175	0.999952	0.999952	0.772401	0.996349	0.996349
0.88965	0.883231	0.54	0.895692	0.88923	0.88923	0.554162	0.999952	0.999952	0.772387	0.996349	0.996349
0.88965	0.883242	0.54	0.895692	0.889242	0.889242	0.554148	0.999952	0.999952	0.772374	0.996349	0.996349
0.88965	0.883254	0.54	0.895692	0.889253	0.889253	0.554135	0.999952	0.999952	0.772361	0.996349	0.996349
0.88965	0.883266	0.54	0.895692	0.889265	0.889265	0.554122	0.999952	0.999952	0.772348	0.996349	0.996349
0.889636	0.883264	0.54	0.895692	0.889277	0.889277	0.554109	0.999952	0.999952	0.772335	0.996349	0.996349
0.889636	0.883276	0.54	0.895692	0.889288	0.889288	0.554096	0.999952	0.999952	0.772322	0.996348	0.996348
0.889636	0.883287	0.54	0.895692	0.8893	0.8893	0.554083	0.999952	0.999952	0.772308	0.996348	0.996348
0.889636	0.883299	0.54	0.895692	0.889312	0.889312	0.554069	0.999952	0.999952	0.772295	0.996348	0.996348
0.889623	0.883297	0.54	0.895692	0.889323	0.889323	0.554056	0.999952	0.999952	0.772282	0.996348	0.996348
0.889623	0.883309	0.54	0.895692	0.889335	0.889335	0.554043	0.999952	0.999952	0.772282	0.996365	0.996365
0.889623	0.88332	0.54	0.895692	0.889346	0.889346	0.55403	0.999952	0.999952	0.772282	0.996382	0.996382
0.889623	0.883332	0.54	0.895692	0.889358	0.889358	0.554017	0.999952	0.999952	0.772282	0.996399	0.996399
0.889623	0.883343	0.54	0.895692	0.88937	0.88937	0.554004	0.999952	0.999952	0.772269	0.996399	0.996399
0.88961	0.883342	0.54	0.895692	0.889381	0.889381	0.55399	0.999952	0.999952	0.772256	0.996399	0.996399
0.88961	0.883353	0.54	0.895692	0.889393	0.889393	0.553977	0.999952	0.999952	0.772243	0.996399	0.996399
0.88961	0.883365	0.54	0.895692	0.889405	0.889405	0.553964	0.999952	0.999952	0.772229	0.996399	0.996399
0.88961	0.883376	0.54	0.895692	0.889416	0.889416	0.553951	0.999952	0.999952	0.772216	0.996399	0.996399
0.88961	0.883388	0.54	0.895692	0.889428	0.889428	0.553938	0.999952	0.999952	0.772203	0.996399	0.996399
0.889597	0.883386	0.54	0.895692	0.889439	0.889439	0.553925	0.999952	0.999952	0.77219	0.996399	0.996399
0.889597	0.883398	0.54	0.895692	0.889451	0.889451	0.553911	0.999952	0.999952	0.77219	0.996416	0.996416
0.889597	0.88341	0.54	0.895692	0.889463	0.889463	0.553898	0.999952	0.999952	0.772177	0.996415	0.996415
0.889597	0.883421	0.54	0.895692	0.889474	0.889474	0.553885	0.999952	0.999952	0.772164	0.996415	0.996415
0.889584	0.88342	0.54	0.895692	0.889486	0.889486	0.553872	0.999952	0.999952	0.77215	0.996415	0.996415
0.889584	0.883431	0.54	0.895692	0.889498	0.889498	0.553859	0.999952	0.999952	0.772137	0.996415	0.996415
0.889584	0.883443	0.54	0.895692	0.889509	0.889509	0.553846	0.999952	0.999952	0.772124	0.996415	0.996415
0.889584	0.883454	0.54	0.895692	0.889521	0.889521	0.553832	0.999952	0.999952	0.772111	0.996415	0.996415
0.889584	0.883466	0.54	0.895692	0.889532	0.889532	0.553819	0.999952	0.999952	0.772098	0.996415	0.996415
0.889584	0.883477	0.54	0.895692	0.889544	0.889544	0.553806	0.999952	0.999952	0.772085	0.996415	0.996415
0.889571	0.883476	0.54	0.895692	0.889556	0.889556	0.553793	0.999952	0.999952	0.772085	0.996432	0.996432
0.889571	0.883487	0.54	0.895692	0.889567	0.889567	0.55378	0.999952	0.999952	0.772071	0.996432	0.996432
0.889571	0.883499	0.54	0.895692	0.889579	0.889579	0.553767	0.999952	0.999952	0.772071	0.996449	0.996449
0.889557	0.883497	0.54	0.895692	0.889591	0.889591	0.553753	0.999952	0.999952	0.772058	0.996449	0.996449
0.889544	0.883496	0.54	0.895692	0.889602	0.889602	0.55374	0.999952	0.999952	0.772045	0.996449	0.996449
0.889544	0.883507	0.54	0.895692	0.889614	0.889614	0.553727	0.999952	0.999952	0.772032	0.996449	0.996449
0.889544	0.883519	0.54	0.895692	0.889626	0.889626	0.553714	0.999952	0.999952	0.772019	0.996449	0.996449
0.889544	0.883531	0.54	0.895692	0.889637	0.889637	0.553701	0.999952	0.999952	0.772006	0.996449	0.996449
0.889544	0.883542	0.54	0.895692	0.889649	0.889649	0.553688	0.999952	0.999952	0.771992	0.996448	0.996448
0.889544	0.883554	0.54	0.895692	0.88966	0.88966	0.553674	0.999952	0.999952	0.771979	0.996448	0.996448
0.889544	0.883565	0.54	0.895692	0.889672	0.889672	0.553661	0.999952	0.999952	0.771966	0.996448	0.996448
0.889544	0.883577	0.54	0.895692	0.889684	0.889684	0.553648	0.999952	0.999952	0.771953	0.996448	0.996448
0.889544	0.883588	0.54	0.895692	0.889695	0.889695	0.553635	0.999952	0.999952	0.77194	0.996448	0.996448
0.889544	0.8836	0.54	0.895692	0.889707	0.889707	0.553622	0.999952	0.999952	0.771927	0.996448	0.996448
0.889544	0.883611	0.54	0.895692	0.889719	0.889719	0.553609	0.999952	0.999952	0.771927	0.996465	0.996465
0.889531	0.88361	0.55	0.895692	0.88973	0.88973	0.553595	0.999952	0.999952	0.771913	0.996465	0.996465
0.889531	0.883621	0.55	0.895692	0.889742	0.889742	0.553582	0.999952	0.999952	0.7719	0.996465	0.996465
0.889518	0.88362	0.55	0.895692	0.889753	0.889753	0.553569	0.999952	0.999952	0.7719	0.996482	0.996482
0.889505	0.883618	0.55	0.895692	0.889765	0.889765	0.553556	0.999952	0.999952	0.771887	0.996482	0.996482
0.889505	0.88363	0.55	0.895692	0.889777	0.889777	0.553543	0.999952	0.999952	0.771887	0.996499	0.996499
0.889492	0.883628	0.55	0.895692	0.889788	0.889788	0.55353	0.999952	0.999952	0.771887	0.996516	0.996516
0.889492	0.88364	0.55	0.895692	0.8898	0.8898	0.553516	0.999952	0.999952	0.771887	0.996533	0.996533
0.889492	0.883652	0.55	0.895692	0.889812	0.889812	0.553503	0.999952	0.999952	0.771887	0.99655	0.99655
0.889478	0.88365	0.55	0.895692	0.889823	0.889823	0.55349	0.999952	0.999952	0.771874	0.99655	0.99655
0.889478	0.883662	0.55	0.895692	0.889835	0.889835	0.553477	0.999952	0.999952	0.771861	0.996549	0.996549
0.889478	0.883673	0.55	0.895692	0.889847	0.889847	0.553464	0.999952	0.999952	0.771861	0.996566	0.996566
0.889478	0.883685	0.55	0.895692	0.889858	0.889858	0.553451	0.999952	0.999952	0.771848	0.996566	0.996566
0.889465	0.883683	0.55	0.895692	0.88987	0.88987	0.553437	0.999952	0.999952	0.771834	0.996566	0.996566
0.889452	0.883682	0.55	0.895692	0.889881	0.889881	0.553424	0.999952	0.999952	0.771821	0.996566	0.996566
0.889439	0.88368	0.55	0.895692	0.889893	0.889893	0.553411	0.999952	0.999952	0.771808	0.996566	0.996566
0.889439	0.883692	0.55	0.895692	0.889905	0.889905	0.553398	0.999952	0.999952	0.771808	0.996583	0.996583
0.889439	0.883703	0.55	0.895692	0.889916	0.889916	0.553385	0.999952	0.999952	0.771795	0.996583	0.996583
0.889439	0.883715	0.55	0.895692	0.889928	0.889928	0.553372	0.999952	0.999952	0.771782	0.996583	0.996583
0.889426	0.883713	0.55	0.895692	0.88994	0.88994	0.553358	0.999952	0.999952	0.771769	0.996583	0.996583
0.889426	0.883725	0.55	0.895692	0.889951	0.889951	0.553345	0.999952	0.999952	0.771769	0.9966	0.9966
0.889426	0.883736	0.55	0.895692	0.889963	0.889963	0.553332	0.999952	0.999952	0.771769	0.996617	0.996617
0.889413	0.883735	0.55	0.895692	0.889975	0.889975	0.553319	0.999952	0.999952	0.771769	0.996634	0.996634
0.889413	0.883746	0.55	0.895692	0.889986	0.889986	0.553306	0.999952	0.999952	0.771755	0.996634	0.996634
0.889399	0.883745	0.55	0.895692	0.889998	0.889998	0.553293	0.999952	0.999952	0.771755	0.996651	0.996651
0.889386	0.883743	0.55	0.895692	0.89001	0.89001	0.553279	0.999952	0.999952	0.771755	0.996668	0.996668
0.889386	0.883755	0.55	0.895692	0.890021	0.890021	0.553266	0.999952	0.999952	0.771742	0.996668	0.996668
0.889373	0.883753	0.55	0.895692	0.890033	0.890033	0.553253	0.999952	0.999952	0.771729	0.996668	0.996668
0.889373	0.883765	0.55	0.895692	0.890044	0.890044	0.55324	0.999952	0.999952	0.771729	0.996684	0.996684
0.889373	0.883777	0.55	0.895692	0.890056	0.890056	0.553227	0.999952	0.999952	0.771716	0.996684	0.996684
0.88936	0.883775	0.55	0.895692	0.890068	0.890068	0.553214	0.999952	0.999952	0.771703	0.996684	0.996684
0.889347	0.883774	0.55	0.895692	0.890079	0.890079	0.5532	0.999952	0.999952	0.77169	0.996684	0.996684
0.889347	0.883785	0.55	0.895692	0.890091	0.890091	0.553187	0.999952	0.999952	0.77169	0.996701	0.996701
0.889347	0.883797	0.55	0.895692	0.890103	0.890103	0.553174	0.999952	0.999952	0.77169	0.996718	0.996718
0.889334	0.883795	0.55	0.895692	0.890114	0.890114	0.553161	0.999952	0.999952	0.771676	0.996718	0.996718
0.889334	0.883807	0.55	0.895692	0.890126	0.890126	0.553148	0.999952	0.999952	0.771663	0.996718	0.996718
0.88932	0.883805	0.55	0.895692	0.890138	0.890138	0.553135	0.999952	0.999952	0.77165	0.996718	0.996718
0.88932	0.883817	0.55	0.895692	0.890149	0.890149	0.553121	0.999952	0.999952	0.77165	0.996735	0.996735
0.88932	0.883828	0.55	0.895692	0.890161	0.890161	0.553108	0.999952	0.999952	0.771637	0.996735	0.996735
0.88932	0.88384	0.56	0.895692	0.890173	0.890173	0.553095	0.999952	0.999952	0.771624	0.996735	0.996735
0.889307	0.883838	0.56	0.895692	0.890184	0.890184	0.553082	0.999952	0.999952	0.771624	0.996752	0.996752
0.889307	0.88385	0.56	0.895692	0.890196	0.890196	0.553069	0.999952	0.999952	0.771624	0.996769	0.996769
0.889307	0.883862	0.56	0.895692	0.890208	0.890208	0.553056	0.999952	0.999952	0.771624	0.996786	0.996786
0.889294	0.88386	0.56	0.895692	0.890219	0.890219	0.553042	0.999952	0.999952	0.771624	0.996803	0.996803
0.889281	0.883858	0.56	0.895692	0.890231	0.890231	0.553029	0.999952	0.999952	0.771624	0.99682	0.99682
0.889268	0.883857	0.56	0.895692	0.890242	0.890242	0.553016	0.999952	0.999952	0.771624	0.996837	0.996837
0.889255	0.883855	0.56	0.895692	0.890254	0.890254	0.553003	0.999952	0.999952	0.771624	0.996854	0.996854
0.889241	0.883854	0.56	0.895692	0.890266	0.890266	0.55299	0.999952	0.999952	0.771611	0.996853	0.996853
0.889241	0.883865	0.56	0.895692	0.890277	0.890277	0.552977	0.999952	0.999952	0.771597	0.996853	0.996853
0.889228	0.883864	0.56	0.895692	0.890289	0.890289	0.552963	0.999952	0.999952	0.771597	0.99687	0.99687
0.889215	0.883862	0.56	0.895692	0.890301	0.890301	0.55295	0.999952	0.999952	0.771584	0.99687	0.99687
0.889202	0.883861	0.56	0.895692	0.890312	0.890312	0.552937	0.999952	0.999952	0.771571	0.99687	0.99687
0.889202	0.883872	0.56	0.895692	0.890324	0.890324	0.552924	0.999952	0.999952	0.771571	0.996887	0.996887
0.889189	0.883871	0.56	0.895692	0.890336	0.890336	0.552911	0.999952	0.999952	0.771558	0.996887	0.996887
0.889176	0.883869	0.56	0.895692	0.890347	0.890347	0.552898	0.999952	0.999952	0.771558	0.996904	0.996904
0.889162	0.883868	0.56	0.895692	0.890359	0.890359	0.552884	0.999952	0.999952	0.771545	0.996904	0.996904
0.889162	0.883879	0.56	0.895692	0.890371	0.890371	0.552871	0.999952	0.999952	0.771532	0.996904	0.996904
0.889149	0.883878	0.56	0.895692	0.890382	0.890382	0.552858	0.999952	0.999952	0.771518	0.996904	0.996904
0.889136	0.883876	0.56	0.895692	0.890394	0.890394	0.552845	0.999952	0.999952	0.771505	0.996904	0.996904
0.889136	0.883888	0.56	0.895692	0.890406	0.890406	0.552832	0.999952	0.999952	0.771492	0.996904	0.996904
0.889123	0.883887	0.56	0.895692	0.890417	0.890417	0.552819	0.999952	0.999952	0.771479	0.996904	0.996904
0.889123	0.883898	0.56	0.895692	0.890429	0.890429	0.552805	0.999952	0.999952	0.771479	0.996921	0.996921
0.88911	0.883897	0.56	0.895692	0.890441	0.890441	0.552792	0.999952	0.999952	0.771479	0.996938	0.996938
0.889097	0.883895	0.56	0.895692	0.890452	0.890452	0.552779	0.999952	0.999952	0.771466	0.996938	0.996938
0.889083	0.883894	0.56	0.895692	0.890464	0.890464	0.552766	0.999952	0.999952	0.771453	0.996938	0.996938
0.88907	0.883892	0.56	0.895692	0.890476	0.890476	0.552753	0.999952	0.999952	0.771439	0.996938	0.996938
0.889057	0.88389	0.57	0.895692	0.890487	0.890487	0.552753	0.999976	0.999976	0.771426	0.996938	0.996938
0.889044	0.883889	0.57	0.895692	0.890499	0.890499	0.55274	0.999976	0.999976	0.771413	0.996937	0.996937
0.889031	0.883887	0.57	0.895692	0.89051	0.89051	0.552727	0.999976	0.999976	0.7714	0.996937	0.996937
0.889031	0.883899	0.57	0.895692	0.890522	0.890522	0.552713	0.999976	0.999976	0.771387	0.996937	0.996937
0.889018	0.883897	0.57	0.895692	0.890534	0.890534	0.5527	0.999976	0.999976	0.771374	0.996937	0.996937
0.889018	0.883909	0.57	0.895692	0.890545	0.890545	0.552687	0.999976	0.999976	0.771374	0.996954	0.996954
0.889018	0.883921	0.57	0.895692	0.890557	0.890557	0.552674	0.999976	0.999976	0.771374	0.996971	0.996971
0.889004	0.883919	0.57	0.895692	0.890569	0.890569	0.552661	0.999976	0.999976	0.771374	0.996988	0.996988
0.888991	0.883918	0.57	0.895679	0.890567	0.890567	0.552648	0.999976	0.999976	0.77136	0.996988	0.996988
0.888978	0.883916	0.57	0.895679	0.890579	0.890579	0.552634	0.999976	0.999976	0.771347	0.996988	0.996988
0.888978	0.883928	0.57	0.895679	0.890591	0.890591	0.552621	0.999976	0.999976	0.771334	0.996988	0.996988
0.888978	0.883939	0.57	0.895679	0.890602	0.890602	0.552608	0.999976	0.999976	0.771321	0.996988	0.996988
0.888965	0.883938	0.57	0.895679	0.890614	0.890614	0.552595	0.999976	0.999976	0.771308	0.996988	0.996988
0.888965	0.883949	0.57	0.895679	0.890626	0.890626	0.552582	0.999976	0.999976	0.771295	0.996988	0.996988
0.888952	0.883948	0.57	0.895679	0.890637	0.890637	0.552569	0.999976	0.999976	0.771295	0.997005	0.997005
0.888939	0.883946	0.57	0.895679	0.890649	0.890649	0.552555	0.999976	0.999976	0.771281	0.997005	0.997005
0.888925	0.883945	0.57	0.895679	0.890661	0.890661	0.552542	0.999976	0.999976	0.771268	0.997005	0.997005
0.888912	0.883943	0.57	0.895679	0.890672	0.890672	0.552529	0.999976	0.999976	0.771255	0.997005	0.997005
0.888912	0.883955	0.57	0.895679	0.890684	0.890684	0.552516	0.999976	0.999976	0.771242	0.997005	0.997005
0.888899	0.883953	0.57	0.895679	0.890696	0.890696	0.552503	0.999976	0.999976	0.771242	0.997022	0.997022
0.888886	0.883952	0.57	0.895679	0.890707	0.890707	0.55249	0.999976	0.999976	0.771229	0.997022	0.997022
0.888886	0.883963	0.57	0.895679	0.890719	0.890719	0.552476	0.999976	0.999976	0.771229	0.997039	0.997039
0.888873	0.883962	0.57	0.895679	0.890731	0.890731	0.552463	0.999976	0.999976	0.771229	0.997056	0.997056
0.888873	0.883973	0.57	0.895679	0.890742	0.890742	0.55245	0.999976	0.999976	0.771216	0.997055	0.997055
0.888873	0.883985	0.57	0.895679	0.890754	0.890754	0.552437	0.999976	0.999976	0.771203	0.997055	0.997055
0.88886	0.883983	0.57	0.895679	0.890766	0.890766	0.552424	0.999976	0.999976	0.771189	0.997055	0.997055
0.888846	0.883982	0.57	0.895679	0.890777	0.890777	0.552411	0.999976	0.999976	0.771176	0.997055	0.997055
0.888833	0.88398	0.57	0.895679	0.890789	0.890789	0.552397	0.999976	0.999976	0.771163	0.997055	0.997055
0.888833	0.883992	0.57	0.895679	0.890801	0.890801	0.552384	0.999976	0.999976	0.77115	0.997055	0.997055
0.888833	0.884004	0.57	0.895679	0.890812	0.890812	0.552371	0.999976	0.999976	0.771137	0.997055	0.997055
0.888833	0.884015	0.57	0.895679	0.890824	0.890824	0.552358	0.999976	0.999976	0.771124	0.997055	0.997055
0.888833	0.884027	0.57	0.895679	0.890836	0.890836	0.552345	0.999976	0.999976	0.77111	0.997055	0.997055
0.88882	0.884025	0.57	0.895679	0.890847	0.890847	0.552332	0.999976	0.999976	0.77111	0.997072	0.997072
0.88882	0.884037	0.57	0.895679	0.890859	0.890859	0.552318	0.999976	0.999976	0.771097	0.997072	0.997072
0.888807	0.884035	0.57	0.895679	0.890871	0.890871	0.552305	0.999976	0.999976	0.771084	0.997072	0.997072
0.888807	0.884047	0.57	0.895679	0.890882	0.890882	0.552292	0.999976	0.999976	0.771071	0.997072	0.997072
0.888794	0.884045	0.57	0.895679	0.890894	0.890894	0.552279	0.999976	0.999976	0.771058	0.997072	0.997072
0.888794	0.884057	0.58	0.895679	0.890906	0.890906	0.552266	0.999976	0.999976	0.771045	0.997072	0.997072
0.888794	0.884068	0.58	0.895679	0.890917	0.890917	0.552253	0.999976	0.999976	0.771045	0.997089	0.997089
0.888794	0.88408	0.58	0.895679	0.890929	0.890929	0.552239	0.999976	0.999976	0.771045	0.997106	0.997106
0.888781	0.884078	0.58	0.895679	0.890941	0.890941	0.552226	0.999976	0.999976	0.771031	0.997106	0.997106
0.888781	0.88409	0.58	0.895679	0.890952	0.890952	0.552213	0.999976	0.999976	0.771018	0.997106	0.997106
0.888781	0.884102	0.58	0.895679	0.890964	0.890964	0.5522	0.999976	0.999976	0.771005	0.997106	0.997106
0.888767	0.8841	0.58	0.895679	0.890976	0.890976	0.552187	0.999976	0.999976	0.770992	0.997106	0.997106
0.888754	0.884099	0.58	0.895679	0.890987	0.890987	0.552174	0.999976	0.999976	0.770979	0.997105	0.997105
0.888754	0.88411	0.58	0.895679	0.890999	0.890999	0.55216	0.999976	0.999976	0.770966	0.997105	0.997105
0.888754	0.884122	0.58	0.895679	0.891011	0.891011	0.552147	0.999976	0.999976	0.770966	0.997122	0.997122
0.888741	0.88412	0.58	0.895679	0.891022	0.891022	0.552134	0.999976	0.999976	0.770966	0.997139	0.997139
0.888741	0.884132	0.58	0.895679	0.891034	0.891034	0.552121	0.999976	0.999976	0.770952	0.997139	0.997139
0.888728	0.88413	0.58	0.895679	0.891046	0.891046	0.552108	0.999976	0.999976	0.770939	0.997139	0.997139
0.888728	0.884142	0.58	0.895679	0.891057	0.891057	0.552095	0.999976	0.999976	0.770926	0.997139	0.997139
0.888728	0.884153	0.58	0.895679	0.891069	0.891069	0.552081	0.999976	0.999976	0.770913	0.997139	0.997139
0.888715	0.884152	0.58	0.895679	0.891081	0.891081	0.552068	0.999976	0.999976	0.7709	0.997139	0.997139
0.888715	0.884164	0.58	0.895679	0.891092	0.891092	0.552055	0.999976	0.999976	0.770887	0.997139	0.997139
0.888715	0.884175	0.58	0.895679	0.891104	0.891104	0.552042	0.999976	0.999976	0.770873	0.997139	0.997139
0.888702	0.884174	0.58	0.895679	0.891116	0.891116	0.552029	0.999976	0.999976	0.77086	0.997139	0.997139
0.888702	0.884185	0.58	0.895679	0.891127	0.891127	0.552016	0.999976	0.999976	0.77086	0.997156	0.997156
0.888702	0.884197	0.58	0.895679	0.891139	0.891139	0.552002	0.999976	0.999976	0.770847	0.997156	0.997156
0.888702	0.884208	0.58	0.895679	0.891151	0.891151	0.551989	0.999976	0.999976	0.770834	0.997156	0.997156
0.888702	0.88422	0.58	0.895679	0.891162	0.891162	0.551976	0.999976	0.999976	0.770821	0.997156	0.997156
0.888702	0.884231	0.58	0.895679	0.891174	0.891174	0.551963	0.999976	0.999976	0.770808	0.997156	0.997156
0.888702	0.884243	0.58	0.895679	0.891186	0.891186	0.55195	0.999976	0.999976	0.770794	0.997156	0.997156
0.888688	0.884242	0.58	0.895679	0.891197	0.891197	0.551937	0.999976	0.999976	0.770781	0.997156	0.997156
0.888688	0.884253	0.58	0.895679	0.891209	0.891209	0.551923	0.999976	0.999976	0.770768	0.997156	0.997156
0.888675	0.884252	0.58	0.895679	0.891221	0.891221	0.55191	0.999976	0.999976	0.770755	0.997156	0.997156
0.888675	0.884263	0.58	0.895679	0.891232	0.891232	0.551897	0.999976	0.999976	0.770755	0.997173	0.997173
0.888662	0.884262	0.58	0.895679	0.891244	0.891244	0.551884	0.999976	0.999976	0.770742	0.997173	0.997173
0.888649	0.88426	0.58	0.895679	0.891256	0.891256	0.551871	0.999976	0.999976	0.770729	0.997172	0.997172
0.888636	0.884259	0.58	0.895679	0.891267	0.891267	0.551858	0.999976	0.999976	0.770729	0.997189	0.997189
0.888636	0.88427	0.58	0.895679	0.891279	0.891279	0.551844	0.999976	0.999976	0.770715	0.997189	0.997189
0.888636	0.884282	0.58	0.895679	0.891291	0.891291	0.551831	0.999976	0.999976	0.770702	0.997189	0.997189
0.888623	0.88428	0.58	0.895679	0.891302	0.891302	0.551818	0.999976	0.999976	0.770689	0.997189	0.997189
0.888609	0.884279	0.58	0.895679	0.891314	0.891314	0.551805	0.999976	0.999976	0.770676	0.997189	0.997189
0.888596	0.884277	0.58	0.895679	0.891326	0.891326	0.551792	0.999976	0.999976	0.770663	0.997189	0.997189
0.888596	0.884289	0.58	0.895679	0.891337	0.891337	0.551779	0.999976	0.999976	0.77065	0.997189	0.997189
0.888596	0.8843	0.58	0.895679	0.891349	0.891349	0.551765	0.999976	0.999976	0.770636	0.997189	0.997189
0.888583	0.884299	0.58	0.895679	0.891361	0.891361	0.551752	0.999976	0.999976	0.770636	0.997206	0.997206
0.888583	0.884311	0.58	0.895679	0.891372	0.891372	0.551739	0.999976	0.999976	0.770623	0.997206	0.997206
0.888583	0.884322	0.58	0.895679	0.891384	0.891384	0.551726	0.999976	0.999976	0.770623	0.997223	0.997223
0.888583	0.884334	0.58	0.895679	0.891396	0.891396	0.551713	0.999976	0.999976	0.77061	0.997223	0.997223
0.88857	0.884332	0.58	0.895679	0.891407	0.891407	0.5517	0.999976	0.999976	0.77061	0.99724	0.99724
0.88857	0.884344	0.58	0.895679	0.891419	0.891419	0.551686	0.999976	0.999976	0.77061	0.997257	0.997257
0.888557	0.884342	0.58	0.895679	0.891431	0.891431	0.551673	0.999976	0.999976	0.770597	0.997257	0.997257
0.888544	0.884341	0.58	0.895679	0.891442	0.891442	0.55166	0.999976	0.999976	0.770597	0.997274	0.997274
0.888544	0.884352	0.58	0.895679	0.891454	0.891454	0.551647	0.999976	0.999976	0.770584	0.997274	0.997274
0.888544	0.884364	0.58	0.895679	0.891466	0.891466	0.551634	0.999976	0.999976	0.770571	0.997274	0.997274
0.888531	0.884362	0.58	0.895679	0.891478	0.891478	0.551621	0.999976	0.999976	0.770557	0.997274	0.997274
0.888531	0.884374	0.58	0.895679	0.891489	0.891489	0.551607	0.999976	0.999976	0.770544	0.997274	0.997274
0.888517	0.884372	0.58	0.895679	0.891501	0.891501	0.551594	0.999976	0.999976	0.770531	0.997274	0.997274
0.888504	0.884371	0.58	0.895679	0.891513	0.891513	0.551581	0.999976	0.999976	0.770518	0.997274	0.997274
0.888504	0.884383	0.58	0.895679	0.891524	0.891524	0.551568	0.999976	0.999976	0.770505	0.997274	0.997274
0.888504	0.884394	0.58	0.895679	0.891536	0.891536	0.551555	0.999976	0.999976	0.770492	0.997274	0.997274
0.888504	0.884406	0.58	0.895679	0.891548	0.891548	0.551542	0.999976	0.999976	0.770478	0.997274	0.997274
0.888491	0.884404	0.58	0.895679	0.891559	0.891559	0.551528	0.999976	0.999976	0.770478	0.997291	0.997291
0.888491	0.884416	0.58	0.895679	0.891571	0.891571	0.551515	0.999976	0.999976	0.770465	0.99729	0.99729
0.888478	0.884414	0.58	0.895679	0.891583	0.891583	0.551502	0.999976	0.999976	0.770465	0.997307	0.997307
0.888478	0.884426	0.58	0.895666	0.891581	0.891581	0.551489	0.999976	0.999976	0.770452	0.997307	0.997307
0.888478	0.884437	0.58	0.895666	0.891593	0.891593	0.551476	0.999976	0.999976	0.770439	0.997307	0.997307
0.888465	0.884436	0.58	0.895666	0.891605	0.891605	0.551463	0.999976	0.999976	0.770426	0.997307	0.997307
0.888465	0.884448	0.58	0.895666	0.891616	0.891616	0.551449	0.999976	0.999976	0.770413	0.997307	0.997307
0.888452	0.884446	0.58	0.895666	0.891628	0.891628	0.551436	0.999976	0.999976	0.770399	0.997307	0.997307
0.888452	0.884458	0.58	0.895666	0.89164	0.89164	0.551423	0.999976	0.999976	0.770386	0.997307	0.997307
0.888452	0.884469	0.58	0.895666	0.891651	0.891651	0.55141	0.999976	0.999976	0.770373	0.997307	0.997307
0.888452	0.884481	0.59	0.895666	0.891663	0.891663	0.551397	0.999976	0.999976	0.77036	0.997307	0.997307
0.888452	0.884492	0.59	0.895666	0.891675	0.891675	0.551384	0.999976	0.999976	0.77036	0.997324	0.997324
0.888452	0.884504	0.59	0.895666	0.891686	0.891686	0.55137	0.999976	0.999976	0.77036	0.997341	0.997341
0.888452	0.884516	0.59	0.895666	0.891698	0.891698	0.551357	0.999976	0.999976	0.77036	0.997358	0.997358
0.888452	0.884527	0.59	0.895666	0.89171	0.89171	0.551344	0.999976	0.999976	0.770347	0.997358	0.997358
0.888452	0.884539	0.59	0.895666	0.891721	0.891721	0.551331	0.999976	0.999976	0.770347	0.997375	0.997375
0.888452	0.88455	0.59	0.895666	0.891733	0.891733	0.551318	0.999976	0.999976	0.770347	0.997392	0.997392
0.888438	0.884549	0.59	0.895666	0.891745	0.891745	0.551305	0.999976	0.999976	0.770347	0.997409	0.997409
0.888438	0.88456	0.59	0.895666	0.891757	0.891757	0.551292	0.999976	0.999976	0.770334	0.997409	0.997409
0.888425	0.884559	0.59	0.895666	0.891768	0.891768	0.551278	0.999976	0.999976	0.77032	0.997409	0.997409
0.888412	0.884557	0.59	0.895666	0.89178	0.89178	0.551265	0.999976	0.999976	0.770307	0.997409	0.997409
0.888399	0.884556	0.59	0.895666	0.891792	0.891792	0.551252	0.999976	0.999976	0.770294	0.997409	0.997409
0.888386	0.884554	0.59	0.895666	0.891803	0.891803	0.551239	0.999976	0.999976	0.770294	0.997426	0.997426
0.888386	0.884566	0.59	0.895666	0.891815	0.891815	0.551226	0.999976	0.999976	0.770294	0.997443	0.997443
0.888373	0.884564	0.59	0.895666	0.891827	0.891827	0.551213	0.999976	0.999976	0.770281	0.997443	0.997443
0.888359	0.884563	0.59	0.895666	0.891838	0.891838	0.551199	0.999976	0.999976	0.770268	0.997443	0.997443
0.888346	0.884561	0.59	0.895666	0.89185	0.89185	0.551186	0.999976	0.999976	0.770255	0.997443	0.997443
0.888333	0.88456	0.59	0.895666	0.891862	0.891862	0.551173	0.999976	0.999976	0.770241	0.997443	0.997443
0.888333	0.884572	0.59	0.895666	0.891873	0.891873	0.55116	0.999976	0.999976	0.770228	0.997443	0.997443
0.88832	0.88457	0.59	0.895666	0.891885	0.891885	0.551147	0.999976	0.999976	0.770215	0.997443	0.997443
0.888307	0.884568	0.59	0.895666	0.891897	0.891897	0.551134	0.999976	0.999976	0.770202	0.997443	0.997443
0.888294	0.884567	0.59	0.895666	0.891909	0.891909	0.55112	0.999976	0.999976	0.770189	0.997443	0.997443
0.888294	0.884579	0.59	0.895666	0.89192	0.89192	0.551107	0.999976	0.999976	0.770176	0.997442	0.997442
0.888294	0.88459	0.59	0.895666	0.891932	0.891932	0.551094	0.999976	0.999976	0.770162	0.997442	0.997442
0.88828	0.884589	0.59	0.895666	0.891944	0.891944	0.551081	0.999976	0.999976	0.770149	0.997442	0.997442
0.88828	0.8846	0.59	0.895666	0.891955	0.891955	0.551068	0.999976	0.999976	0.770136	0.997442	0.997442
0.88828	0.884612	0.59	0.895666	0.891967	0.891967	0.551055	0.999976	0.999976	0.770123	0.997442	0.997442
0.888267	0.88461	0.59	0.895666	0.891979	0.891979	0.551041	0.999976	0.999976	0.77011	0.997442	0.997442
0.888254	0.884609	0.59	0.895666	0.89199	0.89199	0.551028	0.999976	0.999976	0.770097	0.997442	0.997442
0.888241	0.884607	0.59	0.895666	0.892002	0.892002	0.551015	0.999976	0.999976	0.770083	0.997442	0.997442
0.888228	0.884606	0.59	0.895666	0.892014	0.892014	0.551002	0.999976	0.999976	0.77007	0.997442	0.997442
0.888228	0.884617	0.59	0.895666	0.892025	0.892025	0.550989	0.999976	0.999976	0.770057	0.997442	0.997442
0.888228	0.884629	0.59	0.895666	0.892037	0.892037	0.550976	0.999976	0.999976	0.770044	0.997442	0.997442
0.888215	0.884627	0.59	0.895666	0.892049	0.892049	0.550962	0.999976	0.999976	0.770044	0.997459	0.997459
0.888201	0.884626	0.59	0.895666	0.892061	0.892061	0.550949	0.999976	0.999976	0.770031	0.997459	0.997459
0.888188	0.884624	0.59	0.895666	0.892072	0.892072	0.550936	0.999976	0.999976	0.770018	0.997459	0.997459
0.888188	0.884636	0.59	0.895666	0.892084	0.892084	0.550923	0.999976	0.999976	0.770004	0.997459	0.997459
0.888175	0.884635	0.59	0.895666	0.892096	0.892096	0.55091	0.999976	0.999976	0.769991	0.997459	0.997459
0.888162	0.884633	0.59	0.895666	0.892107	0.892107	0.550897	0.999976	0.999976	0.769978	0.997459	0.997459
0.888149	0.884632	0.59	0.895666	0.892119	0.892119	0.550883	0.999976	0.999976	0.769965	0.997459	0.997459
0.888149	0.884643	0.59	0.895666	0.892131	0.892131	0.55087	0.999976	0.999976	0.769952	0.997459	0.997459
0.888149	0.884655	0.59	0.895666	0.892142	0.892142	0.550857	0.999976	0.999976	0.769939	0.997459	0.997459
0.888136	0.884653	0.59	0.895666	0.892154	0.892154	0.550844	0.999976	0.999976	0.769925	0.997459	0.997459
0.888122	0.884652	0.59	0.895666	0.892166	0.892166	0.550831	0.999976	0.999976	0.769912	0.997459	0.997459
0.888122	0.884663	0.59	0.895666	0.892178	0.892178	0.550818	0.999976	0.999976	0.769899	0.997459	0.997459
0.888122	0.884675	0.59	0.895666	0.892189	0.892189	0.550804	0.999976	0.999976	0.769886	0.997459	0.997459
0.888122	0.884687	0.59	0.895666	0.892201	0.892201	0.550791	0.999976	0.999976	0.769886	0.997476	0.997476
0.888122	0.884698	0.59	0.895666	0.892213	0.892213	0.550778	0.999976	0.999976	0.769873	0.997476	0.997476
0.888122	0.88471	0.59	0.895666	0.892224	0.892224	0.550765	0.999976	0.999976	0.76986	0.997475	0.997475
0.888122	0.884721	0.59	0.895666	0.892236	0.892236	0.550752	0.999976	0.999976	0.769846	0.997475	0.997475
0.888109	0.88472	0.59	0.895666	0.892248	0.892248	0.550739	0.999976	0.999976	0.769846	0.997492	0.997492
0.888096	0.884718	0.6	0.895666	0.892259	0.892259	0.550725	0.999976	0.999976	0.769833	0.997492	0.997492
0.888096	0.88473	0.6	0.895666	0.892271	0.892271	0.550712	0.999976	0.999976	0.76982	0.997492	0.997492
0.888083	0.884728	0.6	0.895666	0.892283	0.892283	0.550699	0.999976	0.999976	0.769807	0.997492	0.997492
0.888083	0.88474	0.6	0.895666	0.892295	0.892295	0.550686	0.999976	0.999976	0.769807	0.997509	0.997509
0.888083	0.884752	0.6	0.895666	0.892306	0.892306	0.550673	0.999976	0.999976	0.769794	0.997509	0.997509
0.888083	0.884763	0.6	0.895666	0.892318	0.892318	0.55066	0.999976	0.999976	0.769781	0.997509	0.997509
0.88807	0.884762	0.6	0.895666	0.89233	0.89233	0.550646	0.999976	0.999976	0.769768	0.997509	0.997509
0.888057	0.88476	0.6	0.895666	0.892341	0.892341	0.550633	0.999976	0.999976	0.769768	0.997526	0.997526
0.888057	0.884772	0.6	0.895666	0.892353	0.892353	0.55062	0.999976	0.999976	0.769754	0.997526	0.997526
0.888057	0.884783	0.6	0.895666	0.892365	0.892365	0.550607	0.999976	0.999976	0.769741	0.997526	0.997526
0.888057	0.884795	0.6	0.895666	0.892377	0.892377	0.550594	0.999976	0.999976	0.769728	0.997526	0.997526
0.888043	0.884793	0.6	0.895666	0.892388	0.892388	0.550581	0.999976	0.999976	0.769715	0.997526	0.997526
0.888043	0.884805	0.6	0.895666	0.8924	0.8924	0.550567	0.999976	0.999976	0.769702	0.997526	0.997526
0.888043	0.884817	0.6	0.895666	0.892412	0.892412	0.550554	0.999976	0.999976	0.769689	0.997526	0.997526
0.888043	0.884828	0.6	0.895666	0.892423	0.892423	0.550541	0.999976	0.999976	0.769675	0.997526	0.997526
0.88803	0.884827	0.6	0.895666	0.892435	0.892435	0.550528	0.999976	0.999976	0.769662	0.997526	0.997526
0.888017	0.884825	0.6	0.895666	0.892447	0.892447	0.550515	0.999976	0.999976	0.769649	0.997526	0.997526
0.888017	0.884837	0.6	0.895666	0.892458	0.892458	0.550502	0.999976	0.999976	0.769636	0.997526	0.997526
0.888004	0.884835	0.6	0.895666	0.89247	0.89247	0.550488	0.999976	0.999976	0.769623	0.997526	0.997526
0.888004	0.884847	0.6	0.895666	0.892482	0.892482	0.550475	0.999976	0.999976	0.76961	0.997526	0.997526
0.887991	0.884845	0.6	0.895666	0.892494	0.892494	0.550462	0.999976	0.999976	0.769596	0.997526	0.997526
0.887991	0.884857	0.6	0.895666	0.892505	0.892505	0.550449	0.999976	0.999976	0.769583	0.997526	0.997526
0.887978	0.884856	0.6	0.895666	0.892517	0.892517	0.550436	0.999976	0.999976	0.76957	0.997526	0.997526
0.887964	0.884854	0.6	0.895666	0.892529	0.892529	0.550423	0.999976	0.999976	0.769557	0.997526	0.997526
0.887951	0.884853	0.6	0.895666	0.89254	0.89254	0.550409	0.999976	0.999976	0.769557	0.997543	0.997543
0.887938	0.884851	0.6	0.895666	0.892552	0.892552	0.550396	0.999976	0.999976	0.769544	0.997543	0.997543
0.887925	0.88485	0.6	0.895666	0.892564	0.892564	0.550383	0.999976	0.999976	0.769531	0.997542	0.997542
0.887912	0.884848	0.6	0.895666	0.892576	0.892576	0.55037	0.999976	0.999976	0.769517	0.997542	0.997542
0.887899	0.884846	0.6	0.895666	0.892587	0.892587	0.550357	0.999976	0.999976	0.769517	0.997559	0.997559
0.887899	0.884858	0.6	0.895666	0.892599	0.892599	0.550344	0.999976	0.999976	0.769504	0.997559	0.997559
0.887885	0.884857	0.6	0.895666	0.892611	0.892611	0.55033	0.999976	0.999976	0.769491	0.997559	0.997559
0.887872	0.884855	0.6	0.895666	0.892622	0.892622	0.550317	0.999976	0.999976	0.769478	0.997559	0.997559
0.887859	0.884854	0.6	0.895666	0.892634	0.892634	0.550304	0.999976	0.999976	0.769465	0.997559	0.997559
0.887859	0.884865	0.6	0.895666	0.892646	0.892646	0.550291	0.999976	0.999976	0.769465	0.997576	0.997576
0.887859	0.884877	0.6	0.895666	0.892658	0.892658	0.550278	0.999976	0.999976	0.769452	0.997576	0.997576
0.887859	0.884888	0.6	0.895666	0.892669	0.892669	0.550265	0.999976	0.999976	0.769438	0.997576	0.997576
0.887846	0.884887	0.6	0.895666	0.892681	0.892681	0.550251	0.999976	0.999976	0.769425	0.997576	0.997576
0.887846	0.884899	0.6	0.895666	0.892693	0.892693	0.550238	0.999976	0.999976	0.769412	0.997576	0.997576
0.887846	0.88491	0.6	0.895666	0.892704	0.892704	0.550225	0.999976	0.999976	0.769399	0.997576	0.997576
0.887846	0.884922	0.6	0.895666	0.892716	0.892716	0.550212	0.999976	0.999976	0.769386	0.997576	0.997576
0.887846	0.884933	0.6	0.895666	0.892728	0.892728	0.550199	0.999976	0.999976	0.769373	0.997576	0.997576
0.887846	0.884945	0.6	0.895666	0.89274	0.89274	0.550186	0.999976	0.999976	0.769373	0.997593	0.997593
0.887846	0.884957	0.6	0.895666	0.892751	0.892751	0.550172	0.999976	0.999976	0.769359	0.997593	0.997593
0.887833	0.884955	0.6	0.895666	0.892763	0.892763	0.550159	0.999976	0.999976	0.769346	0.997593	0.997593
0.887833	0.884967	0.6	0.895666	0.892775	0.892775	0.550146	0.999976	0.999976	0.769333	0.997593	0.997593
0.887833	0.884978	0.6	0.895666	0.892786	0.892786	0.550133	0.999976	0.999976	0.76932	0.997593	0.997593
0.88782	0.884977	0.61	0.895666	0.892798	0.892798	0.55012	0.999976	0.999976	0.769307	0.997593	0.997593
0.88782	0.884988	0.61	0.895666	0.89281	0.89281	0.550107	0.999976	0.999976	0.769294	0.997593	0.997593
0.887806	0.884987	0.61	0.895666	0.892822	0.892822	0.550093	0.999976	0.999976	0.769294	0.99761	0.99761
0.887806	0.884998	0.61	0.895666	0.892833	0.892833	0.55008	0.999976	0.999976	0.769294	0.997627	0.997627
0.887793	0.884997	0.61	0.895666	0.892845	0.892845	0.550067	0.999976	0.999976	0.76928	0.997627	0.997627
0.88778	0.884995	0.61	0.895666	0.892857	0.892857	0.550054	0.999976	0.999976	0.769267	0.997627	0.997627
0.88778	0.885007	0.61	0.895666	0.892868	0.892868	0.550041	0.999976	0.999976	0.769254	0.997627	0.997627
0.88778	0.885019	0.61	0.895666	0.89288	0.89288	0.550028	0.999976	0.999976	0.769241	0.997627	0.997627
0.887767	0.885017	0.61	0.895666	0.892892	0.892892	0.550014	0.999976	0.999976	0.769228	0.997627	0.997627
0.887754	0.885016	0.61	0.895653	0.89289	0.89289	0.550001	0.999976	0.999976	0.769215	0.997627	0.997627
0.887754	0.885027	0.61	0.895653	0.892902	0.892902	0.549988	0.999976	0.999976	0.769201	0.997627	0.997627
0.887754	0.885039	0.61	0.895653	0.892914	0.892914	0.549975	0.999976	0.999976	0.769188	0.997627	0.997627
0.887754	0.885051	0.61	0.895653	0.892926	0.892926	0.549962	0.999976	0.999976	0.769175	0.997627	0.997627
0.887741	0.885049	0.61	0.895653	0.892937	0.892937	0.549949	0.999976	0.999976	0.769162	0.997626	0.997626
0.887727	0.885048	0.61	0.895653	0.892949	0.892949	0.549935	0.999976	0.999976	0.769149	0.997626	0.997626
0.887727	0.885059	0.61	0.895653	0.892961	0.892961	0.549922	0.999976	0.999976	0.769136	0.997626	0.997626
0.887727	0.885071	0.61	0.895653	0.892972	0.892972	0.549909	0.999976	0.999976	0.769136	0.997643	0.997643
0.887727	0.885082	0.61	0.895653	0.892984	0.892984	0.549896	0.999976	0.999976	0.769122	0.997643	0.997643
0.887714	0.885081	0.61	0.895653	0.892996	0.892996	0.549883	0.999976	0.999976	0.769109	0.997643	0.997643
0.887714	0.885092	0.61	0.895653	0.893008	0.893008	0.54987	0.999976	0.999976	0.769096	0.997643	0.997643
0.887701	0.885091	0.61	0.895653	0.893019	0.893019	0.549856	0.999976	0.999976	0.769083	0.997643	0.997643
0.887701	0.885103	0.61	0.895653	0.893031	0.893031	0.549843	0.999976	0.999976	0.76907	0.997643	0.997643
0.887701	0.885114	0.61	0.895653	0.893043	0.893043	0.54983	0.999976	0.999976	0.769057	0.997643	0.997643
0.887701	0.885126	0.61	0.895653	0.893055	0.893055	0.549817	0.999976	0.999976	0.769043	0.997643	0.997643
0.887701	0.885137	0.61	0.895653	0.893066	0.893066	0.549804	0.999976	0.999976	0.76903	0.997643	0.997643
0.887688	0.885136	0.61	0.895653	0.893078	0.893078	0.549791	0.999976	0.999976	0.769017	0.997643	0.997643
0.887688	0.885148	0.61	0.895653	0.89309	0.89309	0.549778	0.999976	0.999976	0.769004	0.997643	0.997643
0.887688	0.885159	0.61	0.895653	0.893101	0.893101	0.549764	0.999976	0.999976	0.769004	0.99766	0.99766
0.887688	0.885171	0.61	0.895653	0.893113	0.893113	0.549751	0.999976	0.999976	0.769004	0.997677	0.997677
0.887688	0.885182	0.61	0.895653	0.893125	0.893125	0.549738	0.999976	0.999976	0.769004	0.997694	0.997694
0.887688	0.885194	0.61	0.895653	0.893137	0.893137	0.549725	0.999976	0.999976	0.769004	0.997711	0.997711
0.887688	0.885206	0.61	0.895653	0.893148	0.893148	0.549712	0.999976	0.999976	0.768991	0.997711	0.997711
0.887688	0.885217	0.61	0.895653	0.89316	0.89316	0.549699	0.999976	0.999976	0.768978	0.997711	0.997711
0.887688	0.885229	0.61	0.895653	0.893172	0.893172	0.549685	0.999976	0.999976	0.768964	0.997711	0.997711
0.887675	0.885227	0.61	0.895653	0.893183	0.893183	0.549672	0.999976	0.999976	0.768951	0.997711	0.997711
0.887675	0.885239	0.61	0.895653	0.893195	0.893195	0.549659	0.999976	0.999976	0.768938	0.997711	0.997711
0.887662	0.885238	0.61	0.895653	0.893207	0.893207	0.549646	0.999976	0.999976	0.768925	0.997711	0.997711
0.887648	0.885236	0.61	0.895653	0.893219	0.893219	0.549633	0.999976	0.999976	0.768912	0.997711	0.997711
0.887635	0.885234	0.61	0.895653	0.89323	0.89323	0.54962	0.999976	0.999976	0.768899	0.997711	0.997711
0.887622	0.885233	0.61	0.895653	0.893242	0.893242	0.549606	0.999976	0.999976	0.768885	0.997711	0.997711
0.887609	0.885231	0.61	0.895653	0.893254	0.893254	0.549593	0.999976	0.999976	0.768872	0.997711	0.997711
0.887609	0.885243	0.61	0.895653	0.893266	0.893266	0.54958	0.999976	0.999976	0.768859	0.997711	0.997711
0.887609	0.885255	0.61	0.895653	0.893277	0.893277	0.549567	0.999976	0.999976	0.768846	0.997711	0.997711
0.887596	0.885253	0.61	0.895653	0.893289	0.893289	0.549554	0.999976	0.999976	0.768833	0.997711	0.997711
0.887596	0.885265	0.61	0.895653	0.893301	0.893301	0.549541	0.999976	0.999976	0.76882	0.997711	0.997711
0.887596	0.885276	0.61	0.895653	0.893312	0.893312	0.549527	0.999976	0.999976	0.768806	0.997711	0.997711
0.887596	0.885288	0.61	0.895653	0.893324	0.893324	0.549514	0.999976	0.999976	0.768793	0.997711	0.997711
0.887596	0.8853	0.61	0.895653	0.893336	0.893336	0.549501	0.999976	0.999976	0.76878	0.997711	0.997711
0.887583	0.885298	0.61	0.895653	0.893348	0.893348	0.549488	0.999976	0.999976	0.768767	0.99771	0.99771
0.887583	0.88531	0.61	0.895653	0.893359	0.893359	0.549475	0.999976	0.999976	0.768767	0.997728	0.997728
0.887569	0.885308	0.61	0.895653	0.893371	0.893371	0.549462	0.999976	0.999976	0.768767	0.997745	0.997745
0.887569	0.88532	0.61	0.895653	0.893383	0.893383	0.549448	0.999976	0.999976	0.768754	0.997745	0.997745
0.887569	0.885332	0.61	0.895653	0.893395	0.893395	0.549435	0.999976	0.999976	0.768741	0.997745	0.997745
0.887556	0.88533	0.61	0.895653	0.893406	0.893406	0.549422	0.999976	0.999976	0.768727	0.997744	0.997744
0.887543	0.885329	0.61	0.895653	0.893418	0.893418	0.549409	0.999976	0.999976	0.768714	0.997744	0.997744
0.887543	0.88534	0.61	0.895653	0.89343	0.89343	0.549396	0.999976	0.999976	0.768701	0.997744	0.997744
0.887543	0.885352	0.61	0.895653	0.893442	0.893442	0.549383	0.999976	0.999976	0.768688	0.997744	0.997744
0.88753	0.88535	0.61	0.895653	0.893453	0.893453	0.549369	0.999976	0.999976	0.768675	0.997744	0.997744
0.887517	0.885349	0.61	0.895653	0.893465	0.893465	0.549356	0.999976	0.999976	0.768662	0.997744	0.997744
0.887517	0.88536	0.61	0.895653	0.893477	0.893477	0.549343	0.999976	0.999976	0.768648	0.997744	0.997744
0.887504	0.885359	0.61	0.895653	0.893488	0.893488	0.54933	0.999976	0.999976	0.768648	0.997761	0.997761
0.887504	0.885371	0.61	0.895653	0.8935	0.8935	0.549317	0.999976	0.999976	0.768635	0.997761	0.997761
0.887504	0.885382	0.61	0.895653	0.893512	0.893512	0.549304	0.999976	0.999976	0.768635	0.997778	0.997778
0.887504	0.885394	0.61	0.895653	0.893524	0.893524	0.54929	0.999976	0.999976	0.768622	0.997778	0.997778
0.88749	0.885392	0.61	0.895653	0.893535	0.893535	0.549277	0.999976	0.999976	0.768609	0.997778	0.997778
0.88749	0.885404	0.61	0.895653	0.893547	0.893547	0.549264	0.999976	0.999976	0.768596	0.997778	0.997778
0.887477	0.885402	0.61	0.895653	0.893559	0.893559	0.549251	0.999976	0.999976	0.768583	0.997778	0.997778
0.887477	0.885414	0.61	0.895653	0.893571	0.893571	0.549238	0.999976	0.999976	0.768569	0.997778	0.997778
0.887477	0.885426	0.61	0.895653	0.893582	0.893582	0.549225	0.999976	0.999976	0.768556	0.997778	0.997778
0.887477	0.885437	0.61	0.895653	0.893594	0.893594	0.549211	0.999976	0.999976	0.768543	0.997778	0.997778
0.887477	0.885449	0.61	0.895653	0.893606	0.893606	0.549198	0.999976	0.999976	0.76853	0.997778	0.997778
0.887477	0.885461	0.61	0.895653	0.893618	0.893618	0.549185	0.999976	0.999976	0.768517	0.997778	0.997778
0.887477	0.885472	0.61	0.895653	0.893629	0.893629	0.549172	0.999976	0.999976	0.768504	0.997778	0.997778
0.887464	0.885471	0.61	0.895653	0.893641	0.893641	0.549159	0.999976	0.999976	0.76849	0.997778	0.997778
0.887464	0.885482	0.61	0.895653	0.893653	0.893653	0.549146	0.999976	0.999976	0.76849	0.997795	0.997795
0.887451	0.885481	0.61	0.895653	0.893665	0.893665	0.549132	0.999976	0.999976	0.768477	0.997795	0.997795
0.887451	0.885492	0.61	0.895653	0.893676	0.893676	0.549119	0.999976	0.999976	0.768464	0.997795	0.997795
0.887438	0.885491	0.61	0.895653	0.893688	0.893688	0.549106	0.999976	0.999976	0.768451	0.997795	0.997795
0.887425	0.885489	0.61	0.895653	0.8937	0.8937	0.549093	0.999976	0.999976	0.768438	0.997795	0.997795
0.887425	0.885501	0.61	0.895653	0.893711	0.893711	0.54908	0.999976	0.999976	0.768425	0.997795	0.997795
0.887425	0.885513	0.61	0.895653	0.893723	0.893723	0.549067	0.999976	0.999976	0.768411	0.997795	0.997795
0.887425	0.885524	0.61	0.895653	0.893735	0.893735	0.549053	0.999976	0.999976	0.768398	0.997795	0.997795
0.887425	0.885536	0.61	0.895653	0.893747	0.893747	0.54904	0.999976	0.999976	0.768385	0.997795	0.997795
0.887411	0.885534	0.61	0.895653	0.893758	0.893758	0.549027	0.999976	0.999976	0.768372	0.997795	0.997795
0.887411	0.885546	0.61	0.895653	0.89377	0.89377	0.549014	0.999976	0.999976	0.768359	0.997795	0.997795
0.887398	0.885545	0.61	0.895653	0.893782	0.893782	0.549001	0.999976	0.999976	0.768346	0.997795	0.997795
0.887398	0.885556	0.61	0.895653	0.893794	0.893794	0.548988	0.999976	0.999976	0.768346	0.997812	0.997812
0.887385	0.885555	0.61	0.895653	0.893805	0.893805	0.548974	0.999976	0.999976	0.768332	0.997812	0.997812
0.887385	0.885566	0.61	0.895653	0.893817	0.893817	0.548961	0.999976	0.999976	0.768319	0.997812	0.997812
0.887385	0.885578	0.61	0.895653	0.893829	0.893829	0.548948	0.999976	0.999976	0.768306	0.997811	0.997811
0.887385	0.88559	0.62	0.895653	0.893841	0.893841	0.548935	0.999976	0.999976	0.768293	0.997811	0.997811
0.887385	0.885601	0.62	0.895653	0.893852	0.893852	0.548922	0.999976	0.999976	0.76828	0.997811	0.997811
0.887372	0.8856	0.62	0.895653	0.893864	0.893864	0.548909	0.999976	0.999976	0.768267	0.997811	0.997811
0.887359	0.885598	0.62	0.895653	0.893876	0.893876	0.548895	0.999976	0.999976	0.768254	0.997811	0.997811
0.887359	0.88561	0.62	0.895653	0.893888	0.893888	0.548882	0.999976	0.999976	0.76824	0.997811	0.997811
0.887359	0.885622	0.62	0.895653	0.893899	0.893899	0.548869	0.999976	0.999976	0.768227	0.997811	0.997811
0.887346	0.88562	0.62	0.895653	0.893911	0.893911	0.548856	0.999976	0.999976	0.768214	0.997811	0.997811
0.887332	0.885619	0.62	0.895653	0.893923	0.893923	0.548843	0.999976	0.999976	0.768201	0.997811	0.997811
0.887319	0.885617	0.62	0.895653	0.893935	0.893935	0.54883	0.999976	0.999976	0.768188	0.997811	0.997811
0.887319	0.885629	0.62	0.895653	0.893946	0.893946	0.548816	0.999976	0.999976	0.768175	0.997811	0.997811
0.887319	0.88564	0.62	0.895653	0.893958	0.893958	0.548803	0.999976	0.999976	0.768161	0.997811	0.997811
0.887319	0.885652	0.62	0.895653	0.89397	0.89397	0.54879	0.999976	0.999976	0.768148	0.997811	0.997811
0.887306	0.88565	0.62	0.895653	0.893982	0.893982	0.548777	0.999976	0.999976	0.768135	0.997811	0.997811
0.887293	0.885649	0.62	0.895653	0.893993	0.893993	0.548764	0.999976	0.999976	0.768122	0.997811	0.997811
0.887293	0.885661	0.62	0.895653	0.894005	0.894005	0.548751	0.999976	0.999976	0.768109	0.997811	0.997811
0.88728	0.885659	0.62	0.895653	0.894017	0.894017	0.548737	0.999976	0.999976	0.768096	0.997811	0.997811
0.887267	0.885658	0.62	0.895653	0.894029	0.894029	0.548724	0.999976	0.999976	0.768096	0.997828	0.997828
0.887267	0.885669	0.62	0.895653	0.89404	0.89404	0.548711	0.999976	0.999976	0.768082	0.997828	0.997828
0.887253	0.885668	0.62	0.895653	0.894052	0.894052	0.548698	0.999976	0.999976	0.768069	0.997828	0.997828
0.887253	0.885679	0.62	0.895653	0.894064	0.894064	0.548685	0.999976	0.999976	0.768056	0.997828	0.997828
0.887253	0.885691	0.62	0.895653	0.894076	0.894076	0.548672	0.999976	0.999976	0.768043	0.997828	0.997828
0.88724	0.88569	0.62	0.895653	0.894087	0.894087	0.548658	0.999976	0.999976	0.76803	0.997828	0.997828
0.88724	0.885701	0.62	0.895653	0.894099	0.894099	0.548645	0.999976	0.999976	0.768017	0.997828	0.997828
0.887227	0.8857	0.62	0.895653	0.894111	0.894111	0.548632	0.999976	0.999976	0.768003	0.997828	0.997828
0.887214	0.885698	0.62	0.895653	0.894123	0.894123	0.548619	0.999976	0.999976	0.76799	0.997828	0.997828
0.887214	0.88571	0.62	0.895653	0.894134	0.894134	0.548606	0.999976	0.999976	0.767977	0.997828	0.997828
0.887201	0.885708	0.62	0.895653	0.894146	0.894146	0.548593	0.999976	0.999976	0.767964	0.997828	0.997828
0.887188	0.885707	0.62	0.895653	0.894158	0.894158	0.548579	0.999976	0.999976	0.767951	0.997828	0.997828
0.887188	0.885718	0.62	0.895653	0.89417	0.89417	0.548566	0.999976	0.999976	0.767938	0.997828	0.997828
0.887174	0.885717	0.62	0.895653	0.894181	0.894181	0.548553	0.999976	0.999976	0.767924	0.997827	0.997827
0.887174	0.885729	0.62	0.895653	0.894193	0.894193	0.54854	0.999976	0.999976	0.767911	0.997827	0.997827
0.887174	0.88574	0.62	0.895653	0.894205	0.894205	0.548527	0.999976	0.999976	0.767898	0.997827	0.997827
0.887174	0.885752	0.62	0.895653	0.894217	0.894217	0.548514	0.999976	0.999976	0.767885	0.997827	0.997827
0.887161	0.88575	0.62	0.895653	0.894228	0.894228	0.5485	0.999976	0.999976	0.767872	0.997827	0.997827
0.887161	0.885762	0.62	0.895653	0.89424	0.89424	0.548487	0.999976	0.999976	0.767859	0.997827	0.997827
0.887161	0.885774	0.62	0.895653	0.894252	0.894252	0.548474	0.999976	0.999976	0.767845	0.997827	0.997827
0.887148	0.885772	0.62	0.895653	0.894264	0.894264	0.548461	0.999976	0.999976	0.767845	0.997844	0.997844
0.887148	0.885784	0.62	0.895653	0.894275	0.894275	0.548448	0.999976	0.999976	0.767832	0.997844	0.997844
0.887148	0.885795	0.62	0.895653	0.894287	0.894287	0.548435	0.999976	0.999976	0.767832	0.997861	0.997861
0.887148	0.885807	0.62	0.895653	0.894299	0.894299	0.548421	0.999976	0.999976	0.767832	0.997878	0.997878
0.887135	0.885806	0.62	0.895653	0.894311	0.894311	0.548408	0.999976	0.999976	0.767819	0.997878	0.997878
0.887122	0.885804	0.62	0.895653	0.894322	0.894322	0.548395	0.999976	0.999976	0.767806	0.997878	0.997878
0.887122	0.885816	0.62	0.895653	0.894334	0.894334	0.548382	0.999976	0.999976	0.767793	0.997878	0.997878
0.887122	0.885827	0.62	0.895653	0.894346	0.894346	0.548369	0.999976	0.999976	0.767793	0.997895	0.997895
0.887109	0.885826	0.62	0.895653	0.894358	0.894358	0.548356	0.999976	0.999976	0.767793	0.997912	0.997912
0.887096	0.885824	0.62	0.895653	0.894369	0.894369	0.548343	0.999976	0.999976	0.767793	0.99793	0.99793
0.887082	0.885823	0.63	0.895653	0.894381	0.894381	0.548329	0.999976	0.999976	0.76778	0.99793	0.99793
0.887069	0.885821	0.63	0.895653	0.894393	0.894393	0.548316	0.999976	0.999976	0.767766	0.997929	0.997929
0.887056	0.88582	0.63	0.895653	0.894405	0.894405	0.548303	0.999976	0.999976	0.767766	0.997947	0.997947
0.887056	0.885831	0.63	0.895653	0.894416	0.894416	0.54829	0.999976	0.999976	0.767753	0.997947	0.997947
0.887043	0.88583	0.63	0.895653	0.894428	0.894428	0.548277	0.999976	0.999976	0.76774	0.997946	0.997946
0.88703	0.885828	0.63	0.895653	0.89444	0.89444	0.548264	0.999976	0.999976	0.767727	0.997946	0.997946
0.887017	0.885827	0.63	0.895653	0.894452	0.894452	0.54825	0.999976	0.999976	0.767714	0.997946	0.997946
0.887003	0.885825	0.63	0.895653	0.894464	0.894464	0.548237	0.999976	0.999976	0.767701	0.997946	0.997946
0.887003	0.885837	0.63	0.895653	0.894475	0.894475	0.548224	0.999976	0.999976	0.767687	0.997946	0.997946
0.887003	0.885849	0.63	0.895653	0.894487	0.894487	0.548211	0.999976	0.999976	0.767687	0.997963	0.997963
0.88699	0.885847	0.63	0.895653	0.894499	0.894499	0.548198	0.999976	0.999976	0.767674	0.997963	0.997963
0.88699	0.885859	0.63	0.895653	0.894511	0.894511	0.548185	0.999976	0.999976	0.767661	0.997963	0.997963
0.886977	0.885857	0.63	0.895653	0.894522	0.894522	0.548171	0.999976	0.999976	0.767648	0.997963	0.997963
0.886964	0.885856	0.63	0.895653	0.894534	0.894534	0.548158	0.999976	0.999976	0.767635	0.997963	0.997963
0.886951	0.885854	0.63	0.895653	0.894546	0.894546	0.548145	0.999976	0.999976	0.767622	0.997963	0.997963
0.886951	0.885866	0.63	0.895653	0.894558	0.894558	0.548132	0.999976	0.999976	0.767608	0.997963	0.997963
0.886938	0.885865	0.63	0.895653	0.894569	0.894569	0.548119	0.999976	0.999976	0.767595	0.997963	0.997963
0.886938	0.885876	0.63	0.895653	0.894581	0.894581	0.548106	0.999976	0.999976	0.767582	0.997963	0.997963
0.886938	0.885888	0.63	0.895653	0.894593	0.894593	0.548092	0.999976	0.999976	0.767569	0.997963	0.997963
0.886924	0.885886	0.63	0.895653	0.894605	0.894605	0.548079	0.999976	0.999976	0.767556	0.997963	0.997963
0.886911	0.885885	0.63	0.895653	0.894616	0.894616	0.548066	0.999976	0.999976	0.767556	0.99798	0.99798
0.886911	0.885897	0.63	0.895653	0.894628	0.894628	0.548053	0.999976	0.999976	0.767543	0.99798	0.99798
0.886898	0.885895	0.63	0.895653	0.89464	0.89464	0.54804	0.999976	0.999976	0.767529	0.99798	0.99798
0.886885	0.885894	0.63	0.895653	0.894652	0.894652	0.548027	0.999976	0.999976	0.767516	0.99798	0.99798
0.886872	0.885892	0.63	0.895653	0.894663	0.894663	0.548013	0.999976	0.999976	0.767503	0.99798	0.99798
0.886872	0.885904	0.63	0.895653	0.894675	0.894675	0.548	0.999976	0.999976	0.76749	0.99798	0.99798
0.886859	0.885902	0.63	0.895653	0.894687	0.894687	0.547987	0.999976	0.999976	0.767477	0.99798	0.99798
0.886845	0.885901	0.63	0.895653	0.894699	0.894699	0.547974	0.999976	0.999976	0.767477	0.997997	0.997997
0.886832	0.885899	0.63	0.895653	0.894711	0.894711	0.547961	0.999976	0.999976	0.767477	0.998014	0.998014
0.886832	0.885911	0.63	0.895653	0.894722	0.894722	0.547948	0.999976	0.999976	0.767464	0.998014	0.998014
0.886819	0.885909	0.63	0.895653	0.894734	0.894734	0.547934	0.999976	0.999976	0.767464	0.998031	0.998031
0.886806	0.885908	0.63	0.895653	0.894746	0.894746	0.547921	0.999976	0.999976	0.767464	0.998048	0.998048
0.886793	0.885906	0.63	0.895653	0.894758	0.894758	0.547908	0.999976	0.999976	0.767464	0.998065	0.998065
0.886793	0.885918	0.63	0.895653	0.894769	0.894769	0.547895	0.999976	0.999976	0.76745	0.998065	0.998065
0.88678	0.885916	0.63	0.895653	0.894781	0.894781	0.547882	0.999976	0.999976	0.767437	0.998065	0.998065
0.886766	0.885915	0.63	0.895653	0.894793	0.894793	0.547869	0.999976	0.999976	0.767424	0.998065	0.998065
0.886753	0.885913	0.63	0.895653	0.894805	0.894805	0.547855	0.999976	0.999976	0.767411	0.998065	0.998065
0.886753	0.885925	0.63	0.895653	0.894816	0.894816	0.547842	0.999976	0.999976	0.767398	0.998065	0.998065
0.88674	0.885924	0.63	0.895653	0.894828	0.894828	0.547829	0.999976	0.999976	0.767385	0.998065	0.998065
0.886727	0.885922	0.63	0.895653	0.89484	0.89484	0.547816	0.999976	0.999976	0.767371	0.998065	0.998065
0.886727	0.885934	0.63	0.895653	0.894852	0.894852	0.547803	0.999976	0.999976	0.767358	0.998065	0.998065
0.886714	0.885932	0.63	0.895653	0.894864	0.894864	0.54779	0.999976	0.999976	0.767345	0.998065	0.998065
0.886701	0.885931	0.64	0.895653	0.894875	0.894875	0.547776	0.999976	0.999976	0.767332	0.998065	0.998065
0.886687	0.885929	0.64	0.895653	0.894887	0.894887	0.547763	0.999976	0.999976	0.767319	0.998065	0.998065
0.886687	0.885941	0.64	0.895653	0.894899	0.894899	0.54775	0.999976	0.999976	0.767306	0.998065	0.998065
0.886674	0.885939	0.64	0.895653	0.894911	0.894911	0.547737	0.999976	0.999976	0.767292	0.998065	0.998065
0.886674	0.885951	0.64	0.895653	0.894922	0.894922	0.547724	0.999976	0.999976	0.767279	0.998065	0.998065
0.886661	0.88595	0.64	0.895653	0.894934	0.894934	0.547711	0.999976	0.999976	0.767266	0.998065	0.998065
0.886661	0.885961	0.64	0.895653	0.894946	0.894946	0.547697	0.999976	0.999976	0.767253	0.998065	0.998065
0.886648	0.88596	0.64	0.895653	0.894958	0.894958	0.547684	0.999976	0.999976	0.76724	0.998065	0.998065
0.886635	0.885958	0.64	0.895653	0.894969	0.894969	0.547671	0.999976	0.999976	0.767227	0.998065	0.998065
0.886622	0.885957	0.64	0.895653	0.894981	0.894981	0.547658	0.999976	0.999976	0.767213	0.998065	0.998065
0.886622	0.885968	0.64	0.895653	0.894993	0.894993	0.547645	0.999976	0.999976	0.7672	0.998065	0.998065
0.886608	0.885967	0.64	0.895653	0.895005	0.895005	0.547632	0.999976	0.999976	0.7672	0.998082	0.998082
0.886595	0.885965	0.64	0.895653	0.895017	0.895017	0.547618	0.999976	0.999976	0.767187	0.998082	0.998082
0.886595	0.885977	0.64	0.895653	0.895028	0.895028	0.547605	0.999976	0.999976	0.767174	0.998082	0.998082
0.886582	0.885976	0.64	0.895653	0.89504	0.89504	0.547592	0.999976	0.999976	0.767161	0.998082	0.998082
0.886569	0.885974	0.64	0.895653	0.895052	0.895052	0.547579	0.999976	0.999976	0.767148	0.998082	0.998082
0.886556	0.885973	0.64	0.895653	0.895064	0.895064	0.547566	0.999976	0.999976	0.767134	0.998082	0.998082
0.886556	0.885984	0.64	0.895653	0.895075	0.895075	0.547553	0.999976	0.999976	0.767121	0.998082	0.998082
0.886556	0.885996	0.64	0.895653	0.895087	0.895087	0.547539	0.999976	0.999976	0.767108	0.998082	0.998082
0.886543	0.885994	0.64	0.895653	0.895099	0.895099	0.547526	0.999976	0.999976	0.767095	0.998082	0.998082
0.886543	0.886006	0.64	0.895653	0.895111	0.895111	0.547513	0.999976	0.999976	0.767082	0.998081	0.998081
0.886529	0.886004	0.64	0.895653	0.895123	0.895123	0.5475	0.999976	0.999976	0.767069	0.998081	0.998081
0.886516	0.886003	0.64	0.895653	0.895134	0.895134	0.547487	0.999976	0.999976	0.767055	0.998081	0.998081
0.886503	0.886001	0.64	0.895653	0.895146	0.895146	0.547474	0.999976	0.999976	0.767042	0.998081	0.998081
0.886503	0.886013	0.64	0.895653	0.895158	0.895158	0.54746	0.999976	0.999976	0.767029	0.998081	0.998081
0.886503	0.886025	0.64	0.895653	0.89517	0.89517	0.547447	0.999976	0.999976	0.767016	0.998081	0.998081
0.886503	0.886036	0.64	0.895653	0.895181	0.895181	0.547434	0.999976	0.999976	0.767003	0.998081	0.998081
0.88649	0.886035	0.64	0.895653	0.895193	0.895193	0.547421	0.999976	0.999976	0.76699	0.998081	0.998081
0.88649	0.886047	0.64	0.895653	0.895205	0.895205	0.547408	0.999976	0.999976	0.766976	0.998081	0.998081
0.886477	0.886045	0.64	0.895653	0.895217	0.895217	0.547395	0.999976	0.999976	0.766963	0.998081	0.998081
0.886464	0.886044	0.64	0.895653	0.895229	0.895229	0.547381	0.999976	0.999976	0.76695	0.998081	0.998081
0.886464	0.886055	0.64	0.895653	0.89524	0.89524	0.547368	0.999976	0.999976	0.766937	0.998081	0.998081
0.88645	0.886054	0.64	0.895653	0.895252	0.895252	0.547355	0.999976	0.999976	0.766924	0.998081	0.998081
0.88645	0.886065	0.64	0.895653	0.895264	0.895264	0.547342	0.999976	0.999976	0.766911	0.998081	0.998081
0.886437	0.886064	0.64	0.895653	0.895276	0.895276	0.547329	0.999976	0.999976	0.766897	0.998081	0.998081
0.886437	0.886076	0.64	0.895653	0.895287	0.895287	0.547316	0.999976	0.999976	0.766884	0.998081	0.998081
0.886424	0.886074	0.64	0.895653	0.895299	0.895299	0.547302	0.999976	0.999976	0.766871	0.998081	0.998081
0.886411	0.886073	0.64	0.895653	0.895311	0.895311	0.547289	0.999976	0.999976	0.766858	0.998081	0.998081
0.886398	0.886071	0.64	0.895653	0.895323	0.895323	0.547276	0.999976	0.999976	0.766845	0.998081	0.998081
0.886398	0.886083	0.64	0.895653	0.895335	0.895335	0.547263	0.999976	0.999976	0.766832	0.998081	0.998081
0.886398	0.886094	0.64	0.895653	0.895346	0.895346	0.54725	0.999976	0.999976	0.766819	0.998081	0.998081
0.886398	0.886106	0.65	0.895653	0.895358	0.895358	0.547237	0.999976	0.999976	0.766819	0.998098	0.998098
0.886385	0.886105	0.65	0.895653	0.89537	0.89537	0.547223	0.999976	0.999976	0.766819	0.998115	0.998115
0.886371	0.886103	0.65	0.895653	0.895382	0.895382	0.54721	0.999976	0.999976	0.766819	0.998132	0.998132
0.886371	0.886115	0.65	0.895653	0.895394	0.895394	0.547197	0.999976	0.999976	0.766805	0.998132	0.998132
0.886358	0.886113	0.65	0.895653	0.895405	0.895405	0.547184	0.999976	0.999976	0.766792	0.998132	0.998132
0.886345	0.886112	0.65	0.895653	0.895417	0.895417	0.547171	0.999976	0.999976	0.766779	0.998132	0.998132
0.886332	0.88611	0.65	0.895653	0.895429	0.895429	0.547158	0.999976	0.999976	0.766779	0.998149	0.998149
0.886332	0.886122	0.65	0.895653	0.895441	0.895441	0.547144	0.999976	0.999976	0.766766	0.998149	0.998149
0.886319	0.88612	0.65	0.895653	0.895452	0.895452	0.547131	0.999976	0.999976	0.766753	0.998149	0.998149
0.886306	0.886119	0.65	0.895653	0.895464	0.895464	0.547118	0.999976	0.999976	0.76674	0.998149	0.998149
0.886292	0.886117	0.65	0.895653	0.895476	0.895476	0.547105	0.999976	0.999976	0.766726	0.998149	0.998149
0.886279	0.886116	0.65	0.895653	0.895488	0.895488	0.547092	0.999976	0.999976	0.766713	0.998149	0.998149
0.886266	0.886114	0.65	0.895653	0.8955	0.8955	0.547079	0.999976	0.999976	0.7667	0.998149	0.998149
0.886253	0.886113	0.65	0.895653	0.895511	0.895511	0.547065	0.999976	0.999976	0.766687	0.998149	0.998149
0.886253	0.886125	0.65	0.895653	0.895523	0.895523	0.547052	0.999976	0.999976	0.766674	0.998149	0.998149
0.886253	0.886136	0.65	0.895653	0.895535	0.895535	0.547039	0.999976	0.999976	0.766661	0.998149	0.998149
0.886253	0.886148	0.65	0.895653	0.895547	0.895547	0.547026	0.999976	0.999976	0.766647	0.998149	0.998149
0.88624	0.886146	0.65	0.895653	0.895559	0.895559	0.547013	0.999976	0.999976	0.766634	0.998149	0.998149
0.88624	0.886158	0.65	0.895653	0.89557	0.89557	0.547	0.999976	0.999976	0.766621	0.998149	0.998149
0.88624	0.88617	0.65	0.895653	0.895582	0.895582	0.546986	0.999976	0.999976	0.766608	0.998149	0.998149
0.886227	0.886168	0.65	0.895653	0.895594	0.895594	0.546973	0.999976	0.999976	0.766595	0.998149	0.998149
0.886227	0.88618	0.65	0.895653	0.895606	0.895606	0.54696	0.999976	0.999976	0.766582	0.998149	0.998149
0.886213	0.886178	0.65	0.895653	0.895617	0.895617	0.546947	0.999976	0.999976	0.766568	0.998149	0.998149
0.8862	0.886177	0.65	0.895653	0.895629	0.895629	0.546934	0.999976	0.999976	0.766555	0.998149	0.998149
0.886187	0.886175	0.65	0.895653	0.895641	0.895641	0.546921	0.999976	0.999976	0.766542	0.998149	0.998149
0.886174	0.886174	0.65	0.895653	0.895653	0.895653	0.546908	0.999976	0.999976	0.766529	0.998149	0.998149
0.886174	0.886186	0.65	0.895653	0.895665	0.895665	0.546894	0.999976	0.999976	0.766516	0.998148	0.998148
0.886161	0.886184	0.65	0.895653	0.895676	0.895676	0.546881	0.999976	0.999976	0.766516	0.998166	0.998166
0.886148	0.886183	0.65	0.895653	0.895688	0.895688	0.546868	0.999976	0.999976	0.766503	0.998166	0.998166
0.886148	0.886194	0.65	0.895653	0.8957	0.8957	0.546855	0.999976	0.999976	0.766489	0.998166	0.998166
0.886148	0.886206	0.65	0.895653	0.895712	0.895712	0.546842	0.999976	0.999976	0.766476	0.998166	0.998166
0.886148	0.886218	0.65	0.895653	0.895724	0.895724	0.546829	0.999976	0.999976	0.766463	0.998165	0.998165
0.886134	0.886216	0.65	0.895653	0.895735	0.895735	0.546815	0.999976	0.999976	0.76645	0.998165	0.998165
0.886121	0.886215	0.65	0.895653	0.895747	0.895747	0.546802	0.999976	0.999976	0.766437	0.998165	0.998165
0.886108	0.886213	0.65	0.895653	0.895759	0.895759	0.546789	0.999976	0.999976	0.766424	0.998165	0.998165
0.886108	0.886225	0.65	0.895653	0.895771	0.895771	0.546776	0.999976	0.999976	0.76641	0.998165	0.998165
0.886095	0.886223	0.65	0.895653	0.895783	0.895783	0.546763	0.999976	0.999976	0.766397	0.998165	0.998165
0.886095	0.886235	0.65	0.895653	0.895794	0.895794	0.54675	0.999976	0.999976	0.766384	0.998165	0.998165
0.886095	0.886247	0.65	0.895653	0.895806	0.895806	0.546736	0.999976	0.999976	0.766371	0.998165	0.998165
0.886095	0.886258	0.65	0.895653	0.895818	0.895818	0.546723	0.999976	0.999976	0.766358	0.998165	0.998165
0.886095	0.88627	0.65	0.895653	0.89583	0.89583	0.54671	0.999976	0.999976	0.766345	0.998165	0.998165
0.886082	0.886268	0.65	0.895653	0.895842	0.895842	0.546697	0.999976	0.999976	0.766331	0.998165	0.998165
0.886069	0.886267	0.65	0.895653	0.895853	0.895853	0.546684	0.999976	0.999976	0.766318	0.998165	0.998165
0.886055	0.886265	0.66	0.895653	0.895865	0.895865	0.546671	0.999976	0.999976	0.766305	0.998165	0.998165
0.886042	0.886264	0.66	0.895653	0.895877	0.895877	0.546657	0.999976	0.999976	0.766305	0.998182	0.998182
0.886042	0.886276	0.66	0.895653	0.895889	0.895889	0.546644	0.999976	0.999976	0.766292	0.998182	0.998182
0.886029	0.886274	0.66	0.895653	0.895901	0.895901	0.546631	0.999976	0.999976	0.766279	0.998182	0.998182
0.886029	0.886286	0.66	0.895653	0.895912	0.895912	0.546618	0.999976	0.999976	0.766266	0.998182	0.998182
0.886029	0.886297	0.66	0.895653	0.895924	0.895924	0.546605	0.999976	0.999976	0.766252	0.998182	0.998182
0.886029	0.886309	0.66	0.895653	0.895936	0.895936	0.546592	0.999976	0.999976	0.766239	0.998182	0.998182
0.886016	0.886308	0.66	0.895653	0.895948	0.895948	0.546578	0.999976	0.999976	0.766239	0.998199	0.998199
0.886016	0.886319	0.66	0.895653	0.89596	0.89596	0.546565	0.999976	0.999976	0.766239	0.998216	0.998216
0.886003	0.886318	0.66	0.895653	0.895971	0.895971	0.546552	0.999976	0.999976	0.766226	0.998216	0.998216
0.886003	0.88633	0.66	0.895653	0.895983	0.895983	0.546539	0.999976	0.999976	0.766213	0.998216	0.998216
0.886003	0.886341	0.66	0.895653	0.895995	0.895995	0.546526	0.999976	0.999976	0.7662	0.998216	0.998216
0.886003	0.886353	0.66	0.895653	0.896007	0.896007	0.546513	0.999976	0.999976	0.766187	0.998216	0.998216
0.886003	0.886365	0.66	0.895653	0.896019	0.896019	0.546499	0.999976	0.999976	0.766187	0.998233	0.998233
0.88599	0.886363	0.66	0.895653	0.89603	0.89603	0.546486	0.999976	0.999976	0.766173	0.998233	0.998233
0.885976	0.886362	0.66	0.895653	0.896042	0.896042	0.546473	0.999976	0.999976	0.76616	0.998233	0.998233
0.885976	0.886373	0.66	0.895653	0.896054	0.896054	0.54646	0.999976	0.999976	0.766147	0.998233	0.998233
0.885976	0.886385	0.66	0.895653	0.896066	0.896066	0.546447	0.999976	0.999976	0.766134	0.998233	0.998233
0.885976	0.886397	0.66	0.895653	0.896078	0.896078	0.546434	0.999976	0.999976	0.766121	0.998233	0.998233
0.885976	0.886408	0.66	0.895653	0.896089	0.896089	0.54642	0.999976	0.999976	0.766108	0.998233	0.998233
0.885976	0.88642	0.66	0.895653	0.896101	0.896101	0.546407	0.999976	0.999976	0.766094	0.998233	0.998233
0.885963	0.886418	0.66	0.895653	0.896113	0.896113	0.546394	0.999976	0.999976	0.766081	0.998233	0.998233
0.88595	0.886417	0.66	0.895653	0.896125	0.896125	0.546381	0.999976	0.999976	0.766068	0.998233	0.998233
0.88595	0.886429	0.66	0.895653	0.896137	0.896137	0.546368	0.999976	0.999976	0.766055	0.998233	0.998233
0.885937	0.886427	0.66	0.895653	0.896148	0.896148	0.546355	0.999976	0.999976	0.766042	0.998233	0.998233
0.885924	0.886426	0.66	0.895653	0.89616	0.89616	0.546341	0.999976	0.999976	0.766029	0.998233	0.998233
0.885911	0.886424	0.66	0.895653	0.896172	0.896172	0.546328	0.999976	0.999976	0.766015	0.998233	0.998233
0.885897	0.886423	0.66	0.895653	0.896184	0.896184	0.546315	0.999976	0.999976	0.766002	0.998233	0.998233
0.885897	0.886434	0.66	0.895653	0.896196	0.896196	0.546302	0.999976	0.999976	0.765989	0.998233	0.998233
0.885897	0.886446	0.66	0.895653	0.896207	0.896207	0.546289	0.999976	0.999976	0.765976	0.998233	0.998233
0.885897	0.886458	0.66	0.895653	0.896219	0.896219	0.546276	0.999976	0.999976	0.765963	0.998233	0.998233
0.885897	0.886469	0.66	0.895653	0.896231	0.896231	0.546262	0.999976	0.999976	0.76595	0.998233	0.998233
0.885897	0.886481	0.66	0.895653	0.896243	0.896243	0.546249	0.999976	0.999976	0.765936	0.998233	0.998233
0.885897	0.886493	0.66	0.895653	0.896255	0.896255	0.546236	0.999976	0.999976	0.765923	0.998233	0.998233
0.885884	0.886491	0.66	0.895653	0.896266	0.896266	0.546223	0.999976	0.999976	0.765923	0.99825	0.99825
0.885884	0.886503	0.66	0.895653	0.896278	0.896278	0.54621	0.999976	0.999976	0.76591	0.99825	0.99825
0.885871	0.886501	0.66	0.895653	0.89629	0.89629	0.546197	0.999976	0.999976	0.765897	0.99825	0.99825
0.885871	0.886513	0.66	0.895653	0.896302	0.896302	0.546183	0.999976	0.999976	0.765884	0.99825	0.99825
0.885871	0.886525	0.66	0.895653	0.896314	0.896314	0.54617	0.999976	0.999976	0.765871	0.99825	0.99825
0.885858	0.886523	0.66	0.895653	0.896325	0.896325	0.546157	0.999976	0.999976	0.765857	0.99825	0.99825
0.885858	0.886535	0.66	0.895653	0.896337	0.896337	0.546144	0.999976	0.999976	0.765844	0.99825	0.99825
0.885845	0.886533	0.66	0.895653	0.896349	0.896349	0.546131	0.999976	0.999976	0.765831	0.99825	0.99825
0.885845	0.886545	0.66	0.895653	0.896361	0.896361	0.546118	0.999976	0.999976	0.765818	0.99825	0.99825
0.885832	0.886544	0.66	0.895653	0.896373	0.896373	0.546104	0.999976	0.999976	0.765805	0.99825	0.99825
0.885832	0.886555	0.66	0.895653	0.896385	0.896385	0.546091	0.999976	0.999976	0.765792	0.99825	0.99825
0.885818	0.886554	0.66	0.895653	0.896396	0.896396	0.546078	0.999976	0.999976	0.765778	0.998249	0.998249
0.885818	0.886565	0.66	0.895653	0.896408	0.896408	0.546065	0.999976	0.999976	0.765765	0.998249	0.998249
0.885805	0.886564	0.66	0.895653	0.89642	0.89642	0.546052	0.999976	0.999976	0.765752	0.998249	0.998249
0.885792	0.886562	0.66	0.895653	0.896432	0.896432	0.546039	0.999976	0.999976	0.765739	0.998249	0.998249
0.885779	0.886561	0.66	0.895653	0.896444	0.896444	0.546025	0.999976	0.999976	0.765726	0.998249	0.998249
0.885779	0.886573	0.66	0.895653	0.896455	0.896455	0.546012	0.999976	0.999976	0.765713	0.998249	0.998249
0.885779	0.886584	0.66	0.895653	0.896467	0.896467	0.545999	0.999976	0.999976	0.765699	0.998249	0.998249
0.885766	0.886583	0.66	0.895653	0.896479	0.896479	0.545986	0.999976	0.999976	0.765686	0.998249	0.998249
0.885766	0.886595	0.66	0.895653	0.896491	0.896491	0.545973	0.999976	0.999976	0.765673	0.998249	0.998249
0.885753	0.886593	0.66	0.895653	0.896503	0.896503	0.54596	0.999976	0.999976	0.76566	0.998249	0.998249
0.885753	0.886605	0.66	0.895653	0.896514	0.896514	0.545946	0.999976	0.999976	0.765647	0.998249	0.998249
0.885753	0.886616	0.66	0.895653	0.896526	0.896526	0.545933	0.999976	0.999976	0.765647	0.998266	0.998266
0.885753	0.886628	0.66	0.895653	0.896538	0.896538	0.54592	0.999976	0.999976	0.765634	0.998266	0.998266
0.885739	0.886627	0.67	0.895653	0.89655	0.89655	0.545907	0.999976	0.999976	0.76562	0.998266	0.998266
0.885739	0.886638	0.67	0.895653	0.896562	0.896562	0.545894	0.999976	0.999976	0.765607	0.998266	0.998266
0.885739	0.88665	0.67	0.895653	0.896574	0.896574	0.545881	0.999976	0.999976	0.765594	0.998266	0.998266
0.885726	0.886648	0.67	0.895653	0.896585	0.896585	0.545867	0.999976	0.999976	0.765581	0.998266	0.998266
0.885713	0.886647	0.67	0.895653	0.896597	0.896597	0.545854	0.999976	0.999976	0.765568	0.998266	0.998266
0.885713	0.886659	0.67	0.895653	0.896609	0.896609	0.545841	0.999976	0.999976	0.765555	0.998266	0.998266
0.8857	0.886657	0.67	0.895653	0.896621	0.896621	0.545828	0.999976	0.999976	0.765541	0.998266	0.998266
0.885687	0.886656	0.67	0.895653	0.896633	0.896633	0.545815	0.999976	0.999976	0.765528	0.998266	0.998266
0.885674	0.886654	0.67	0.895653	0.896644	0.896644	0.545802	0.999976	0.999976	0.765515	0.998266	0.998266
0.88566	0.886653	0.67	0.895653	0.896656	0.896656	0.545788	0.999976	0.999976	0.765502	0.998266	0.998266
0.88566	0.886664	0.67	0.895653	0.896668	0.896668	0.545775	0.999976	0.999976	0.765489	0.998266	0.998266
0.88566	0.886676	0.67	0.895653	0.89668	0.89668	0.545762	0.999976	0.999976	0.765476	0.998266	0.998266
0.88566	0.886688	0.67	0.895653	0.896692	0.896692	0.545749	0.999976	0.999976	0.765462	0.998266	0.998266
0.88566	0.886699	0.67	0.89564	0.89669	0.89669	0.545736	0.999976	0.999976	0.765449	0.998266	0.998266
0.885647	0.886698	0.67	0.89564	0.896702	0.896702	0.545723	0.999976	0.999976	0.765436	0.998266	0.998266
0.885634	0.886696	0.67	0.89564	0.896714	0.896714	0.545709	0.999976	0.999976	0.765423	0.998266	0.998266
0.885634	0.886708	0.67	0.89564	0.896726	0.896726	0.545696	0.999976	0.999976	0.76541	0.998266	0.998266
0.885634	0.88672	0.67	0.89564	0.896738	0.896738	0.545683	0.999976	0.999976	0.765397	0.998266	0.998266
0.885634	0.886732	0.67	0.89564	0.896749	0.896749	0.54567	0.999976	0.999976	0.765384	0.998266	0.998266
0.885634	0.886743	0.67	0.89564	0.896761	0.896761	0.545657	0.999976	0.999976	0.76537	0.998266	0.998266
0.885634	0.886755	0.67	0.89564	0.896773	0.896773	0.545644	0.999976	0.999976	0.765357	0.998266	0.998266
0.885634	0.886767	0.67	0.89564	0.896785	0.896785	0.54563	0.999976	0.999976	0.765344	0.998266	0.998266
0.885621	0.886765	0.67	0.89564	0.896797	0.896797	0.545617	0.999976	0.999976	0.765331	0.998266	0.998266
0.885608	0.886764	0.67	0.89564	0.896809	0.896809	0.545604	0.999976	0.999976	0.765318	0.998266	0.998266
0.885595	0.886762	0.67	0.89564	0.89682	0.89682	0.545591	0.999976	0.999976	0.765305	0.998266	0.998266
0.885582	0.886761	0.67	0.89564	0.896832	0.896832	0.545578	0.999976	0.999976	0.765291	0.998266	0.998266
0.885582	0.886772	0.67	0.89564	0.896844	0.896844	0.545565	0.999976	0.999976	0.765278	0.998265	0.998265
0.885582	0.886784	0.67	0.89564	0.896856	0.896856	0.545551	0.999976	0.999976	0.765265	0.998265	0.998265
0.885582	0.886796	0.67	0.89564	0.896868	0.896868	0.545538	0.999976	0.999976	0.765252	0.998265	0.998265
0.885568	0.886794	0.67	0.89564	0.896879	0.896879	0.545525	0.999976	0.999976	0.765239	0.998265	0.998265
0.885568	0.886806	0.67	0.89564	0.896891	0.896891	0.545512	0.999976	0.999976	0.765226	0.998265	0.998265
0.885568	0.886818	0.67	0.89564	0.896903	0.896903	0.545499	0.999976	0.999976	0.765212	0.998265	0.998265
0.885568	0.886829	0.67	0.89564	0.896915	0.896915	0.545486	0.999976	0.999976	0.765199	0.998265	0.998265
0.885555	0.886828	0.67	0.89564	0.896927	0.896927	0.545472	0.999976	0.999976	0.765186	0.998265	0.998265
0.885555	0.886839	0.67	0.89564	0.896939	0.896939	0.545459	0.999976	0.999976	0.765173	0.998265	0.998265
0.885542	0.886838	0.67	0.89564	0.89695	0.89695	0.545446	0.999976	0.999976	0.76516	0.998265	0.998265
0.885529	0.886836	0.67	0.89564	0.896962	0.896962	0.545433	0.999976	0.999976	0.765147	0.998265	0.998265
0.885529	0.886848	0.67	0.89564	0.896974	0.896974	0.54542	0.999976	0.999976	0.765133	0.998265	0.998265
0.885529	0.88686	0.67	0.89564	0.896986	0.896986	0.545407	0.999976	0.999976	0.76512	0.998265	0.998265
0.885529	0.886872	0.67	0.89564	0.896998	0.896998	0.545394	0.999976	0.999976	0.765107	0.998265	0.998265
0.885529	0.886883	0.67	0.89564	0.89701	0.89701	0.54538	0.999976	0.999976	0.765094	0.998265	0.998265
0.885529	0.886895	0.67	0.89564	0.897021	0.897021	0.545367	0.999976	0.999976	0.765081	0.998265	0.998265
0.885516	0.886893	0.67	0.89564	0.897033	0.897033	0.545354	0.999976	0.999976	0.765068	0.998265	0.998265
0.885516	0.886905	0.67	0.89564	0.897045	0.897045	0.545341	0.999976	0.999976	0.765054	0.998265	0.998265
0.885516	0.886917	0.67	0.89564	0.897057	0.897057	0.545328	0.999976	0.999976	0.765041	0.998265	0.998265
0.885516	0.886929	0.67	0.89564	0.897069	0.897069	0.545315	0.999976	0.999976	0.765028	0.998265	0.998265
0.885516	0.88694	0.67	0.89564	0.897081	0.897081	0.545301	0.999976	0.999976	0.765028	0.998282	0.998282
0.885503	0.886939	0.67	0.89564	0.897092	0.897092	0.545288	0.999976	0.999976	0.765028	0.998299	0.998299
0.885503	0.88695	0.67	0.89564	0.897104	0.897104	0.545275	0.999976	0.999976	0.765015	0.998299	0.998299
0.885489	0.886949	0.67	0.89564	0.897116	0.897116	0.545262	0.999976	0.999976	0.765002	0.998299	0.998299
0.885489	0.886961	0.67	0.89564	0.897128	0.897128	0.545249	0.999976	0.999976	0.764989	0.998299	0.998299
0.885489	0.886972	0.67	0.89564	0.89714	0.89714	0.545236	0.999976	0.999976	0.764975	0.998299	0.998299
0.885476	0.886971	0.67	0.89564	0.897152	0.897152	0.545222	0.999976	0.999976	0.764962	0.998299	0.998299
0.885476	0.886983	0.67	0.89564	0.897163	0.897163	0.545209	0.999976	0.999976	0.764949	0.998299	0.998299
0.885476	0.886994	0.67	0.89564	0.897175	0.897175	0.545196	0.999976	0.999976	0.764949	0.998316	0.998316
0.885463	0.886993	0.67	0.89564	0.897187	0.897187	0.545183	0.999976	0.999976	0.764936	0.998316	0.998316
0.885463	0.887004	0.67	0.89564	0.897199	0.897199	0.54517	0.999976	0.999976	0.764936	0.998333	0.998333
0.885463	0.887016	0.67	0.89564	0.897211	0.897211	0.545157	0.999976	0.999976	0.764923	0.998333	0.998333
0.885463	0.887028	0.67	0.89564	0.897223	0.897223	0.545143	0.999976	0.999976	0.764923	0.99835	0.99835
0.885463	0.88704	0.67	0.89564	0.897234	0.897234	0.54513	0.999976	0.999976	0.76491	0.99835	0.99835
0.885463	0.887051	0.67	0.89564	0.897246	0.897246	0.545117	0.999976	0.999976	0.764896	0.99835	0.99835
0.88545	0.88705	0.67	0.89564	0.897258	0.897258	0.545104	0.999976	0.999976	0.764883	0.99835	0.99835
0.88545	0.887061	0.67	0.89564	0.89727	0.89727	0.545091	0.999976	0.999976	0.76487	0.99835	0.99835
0.88545	0.887073	0.67	0.89564	0.897282	0.897282	0.545078	0.999976	0.999976	0.764857	0.99835	0.99835
0.88545	0.887085	0.67	0.89564	0.897294	0.897294	0.545064	0.999976	0.999976	0.764844	0.99835	0.99835
0.88545	0.887097	0.67	0.89564	0.897305	0.897305	0.545051	0.999976	0.999976	0.764831	0.99835	0.99835
0.88545	0.887108	0.67	0.89564	0.897317	0.897317	0.545038	0.999976	0.999976	0.764817	0.99835	0.99835
0.885437	0.887107	0.67	0.89564	0.897329	0.897329	0.545025	0.999976	0.999976	0.764804	0.99835	0.99835
0.885437	0.887118	0.67	0.89564	0.897341	0.897341	0.545012	0.999976	0.999976	0.764791	0.99835	0.99835
0.885437	0.88713	0.67	0.89564	0.897353	0.897353	0.544999	0.999976	0.999976	0.764778	0.99835	0.99835
0.885424	0.887129	0.67	0.89564	0.897365	0.897365	0.544985	0.999976	0.999976	0.764765	0.99835	0.99835
0.88541	0.887127	0.67	0.89564	0.897376	0.897376	0.544972	0.999976	0.999976	0.764752	0.99835	0.99835
0.88541	0.887139	0.67	0.89564	0.897388	0.897388	0.544959	0.999976	0.999976	0.764738	0.99835	0.99835
0.885397	0.887137	0.68	0.89564	0.8974	0.8974	0.544946	0.999976	0.999976	0.764725	0.99835	0.99835
0.885384	0.887136	0.68	0.89564	0.897412	0.897412	0.544933	0.999976	0.999976	0.764712	0.99835	0.99835
0.885371	0.887134	0.68	0.89564	0.897424	0.897424	0.54492	0.999976	0.999976	0.764699	0.99835	0.99835
0.885371	0.887146	0.68	0.89564	0.897436	0.897436	0.544906	0.999976	0.999976	0.764686	0.99835	0.99835
0.885371	0.887158	0.68	0.89564	0.897447	0.897447	0.544893	0.999976	0.999976	0.764673	0.99835	0.99835
0.885371	0.88717	0.68	0.89564	0.897459	0.897459	0.54488	0.999976	0.999976	0.764659	0.99835	0.99835
0.885371	0.887181	0.68	0.89564	0.897471	0.897471	0.544867	0.999976	0.999976	0.764646	0.99835	0.99835
0.885371	0.887193	0.68	0.89564	0.897483	0.897483	0.544854	0.999976	0.999976	0.764633	0.99835	0.99835
0.885371	0.887205	0.68	0.89564	0.897495	0.897495	0.544841	0.999976	0.999976	0.76462	0.99835	0.99835
0.885371	0.887216	0.68	0.89564	0.897507	0.897507	0.544827	0.999976	0.999976	0.764607	0.99835	0.99835
0.885358	0.887215	0.68	0.89564	0.897518	0.897518	0.544814	0.999976	0.999976	0.764594	0.99835	0.99835
0.885345	0.887213	0.68	0.89564	0.89753	0.89753	0.544801	0.999976	0.999976	0.76458	0.99835	0.99835
0.885345	0.887225	0.68	0.89564	0.897542	0.897542	0.544788	0.999976	0.999976	0.764567	0.99835	0.99835
0.885345	0.887237	0.68	0.89564	0.897554	0.897554	0.544775	0.999976	0.999976	0.764554	0.99835	0.99835
0.885345	0.887248	0.68	0.89564	0.897566	0.897566	0.544762	0.999976	0.999976	0.764541	0.99835	0.99835
0.885345	0.88726	0.68	0.89564	0.897578	0.897578	0.544748	0.999976	0.999976	0.764528	0.99835	0.99835
0.885331	0.887259	0.68	0.89564	0.897589	0.897589	0.544735	0.999976	0.999976	0.764515	0.99835	0.99835
0.885331	0.88727	0.68	0.89564	0.897601	0.897601	0.544722	0.999976	0.999976	0.764501	0.99835	0.99835
0.885331	0.887282	0.68	0.89564	0.897613	0.897613	0.544709	0.999976	0.999976	0.764488	0.99835	0.99835
0.885318	0.887281	0.68	0.89564	0.897625	0.897625	0.544696	0.999976	0.999976	0.764475	0.998349	0.998349
0.885318	0.887292	0.68	0.89564	0.897637	0.897637	0.544683	0.999976	0.999976	0.764462	0.998349	0.998349
0.885318	0.887304	0.68	0.89564	0.897649	0.897649	0.544669	0.999976	0.999976	0.764449	0.998349	0.998349
0.885318	0.887316	0.68	0.89564	0.897661	0.897661	0.544656	0.999976	0.999976	0.764436	0.998349	0.998349
0.885318	0.887327	0.68	0.89564	0.897672	0.897672	0.544643	0.999976	0.999976	0.764422	0.998349	0.998349
0.885305	0.887326	0.68	0.89564	0.897684	0.897684	0.54463	0.999976	0.999976	0.764409	0.998349	0.998349
0.885292	0.887325	0.68	0.89564	0.897696	0.897696	0.544617	0.999976	0.999976	0.764396	0.998349	0.998349
0.885279	0.887323	0.68	0.89564	0.897708	0.897708	0.544604	0.999976	0.999976	0.764383	0.998349	0.998349
0.885279	0.887335	0.68	0.89564	0.89772	0.89772	0.54459	0.999976	0.999976	0.76437	0.998349	0.998349
0.885279	0.887346	0.68	0.89564	0.897732	0.897732	0.544577	0.999976	0.999976	0.764357	0.998349	0.998349
0.885279	0.887358	0.68	0.89564	0.897743	0.897743	0.544564	0.999976	0.999976	0.764343	0.998349	0.998349
0.885279	0.88737	0.68	0.89564	0.897755	0.897755	0.544551	0.999976	0.999976	0.76433	0.998349	0.998349
0.885279	0.887382	0.68	0.89564	0.897767	0.897767	0.544538	0.999976	0.999976	0.764317	0.998349	0.998349
0.885279	0.887393	0.68	0.89564	0.897779	0.897779	0.544525	0.999976	0.999976	0.764304	0.998349	0.998349
0.885266	0.887392	0.68	0.89564	0.897791	0.897791	0.544511	0.999976	0.999976	0.764291	0.998349	0.998349
0.885266	0.887403	0.68	0.89564	0.897803	0.897803	0.544498	0.999976	0.999976	0.764291	0.998366	0.998366
0.885252	0.887402	0.68	0.89564	0.897815	0.897815	0.544485	0.999976	0.999976	0.764278	0.998366	0.998366
0.885252	0.887414	0.68	0.89564	0.897826	0.897826	0.544472	0.999976	0.999976	0.764264	0.998366	0.998366
0.885252	0.887425	0.68	0.89564	0.897838	0.897838	0.544459	0.999976	0.999976	0.764251	0.998366	0.998366
0.885252	0.887437	0.68	0.89564	0.89785	0.89785	0.544446	0.999976	0.999976	0.764238	0.998366	0.998366
0.885252	0.887449	0.68	0.89564	0.897862	0.897862	0.544432	0.999976	0.999976	0.764225	0.998366	0.998366
0.885239	0.887447	0.68	0.89564	0.897874	0.897874	0.544419	0.999976	0.999976	0.764212	0.998366	0.998366
0.885239	0.887459	0.68	0.89564	0.897886	0.897886	0.544406	0.999976	0.999976	0.764199	0.998366	0.998366
0.885239	0.887471	0.68	0.89564	0.897898	0.897898	0.544393	0.999976	0.999976	0.764199	0.998383	0.998383
0.885226	0.887469	0.68	0.89564	0.897909	0.897909	0.54438	0.999976	0.999976	0.764185	0.998383	0.998383
0.885226	0.887481	0.69	0.89564	0.897921	0.897921	0.544367	0.999976	0.999976	0.764172	0.998383	0.998383
0.885226	0.887493	0.69	0.89564	0.897933	0.897933	0.544353	0.999976	0.999976	0.764172	0.9984	0.9984
0.885213	0.887491	0.69	0.89564	0.897945	0.897945	0.54434	0.999976	0.999976	0.764159	0.9984	0.9984
0.8852	0.88749	0.69	0.89564	0.897957	0.897957	0.544327	0.999976	0.999976	0.764146	0.9984	0.9984
0.885187	0.887488	0.69	0.89564	0.897969	0.897969	0.544314	0.999976	0.999976	0.764133	0.9984	0.9984
0.885187	0.8875	0.69	0.89564	0.89798	0.89798	0.544301	0.999976	0.999976	0.76412	0.9984	0.9984
0.885173	0.887499	0.69	0.89564	0.897992	0.897992	0.544288	0.999976	0.999976	0.764106	0.9984	0.9984
0.88516	0.887497	0.69	0.89564	0.898004	0.898004	0.544274	0.999976	0.999976	0.764093	0.9984	0.9984
0.88516	0.887509	0.69	0.89564	0.898016	0.898016	0.544261	0.999976	0.999976	0.76408	0.9984	0.9984
0.885147	0.887507	0.69	0.89564	0.898028	0.898028	0.544248	0.999976	0.999976	0.764067	0.9984	0.9984
0.885147	0.887519	0.69	0.89564	0.89804	0.89804	0.544235	0.999976	0.999976	0.764054	0.9984	0.9984
0.885147	0.887531	0.69	0.89564	0.898052	0.898052	0.544222	0.999976	0.999976	0.764041	0.9984	0.9984
0.885147	0.887542	0.69	0.89564	0.898063	0.898063	0.544209	0.999976	0.999976	0.764027	0.9984	0.9984
0.885147	0.887554	0.69	0.89564	0.898075	0.898075	0.544195	0.999976	0.999976	0.764014	0.9984	0.9984
0.885134	0.887553	0.69	0.89564	0.898087	0.898087	0.544182	0.999976	0.999976	0.764001	0.9984	0.9984
0.885134	0.887564	0.69	0.89564	0.898099	0.898099	0.544169	0.999976	0.999976	0.763988	0.9984	0.9984
0.885134	0.887576	0.69	0.89564	0.898111	0.898111	0.544156	0.999976	0.999976	0.763975	0.9984	0.9984
0.885134	0.887588	0.69	0.89564	0.898123	0.898123	0.544143	0.999976	0.999976	0.763962	0.9984	0.9984
0.885121	0.887586	0.69	0.89564	0.898135	0.898135	0.54413	0.999976	0.999976	0.763948	0.9984	0.9984
0.885108	0.887585	0.69	0.89564	0.898146	0.898146	0.544116	0.999976	0.999976	0.763935	0.9984	0.9984
0.885108	0.887597	0.69	0.89564	0.898158	0.898158	0.544103	0.999976	0.999976	0.763922	0.9984	0.9984
0.885108	0.887608	0.69	0.89564	0.89817	0.89817	0.54409	0.999976	0.999976	0.763909	0.9984	0.9984
0.885094	0.887607	0.69	0.89564	0.898182	0.898182	0.544077	0.999976	0.999976	0.763896	0.9984	0.9984
0.885094	0.887618	0.69	0.89564	0.898194	0.898194	0.544064	0.999976	0.999976	0.763883	0.9984	0.9984
0.885094	0.88763	0.69	0.89564	0.898206	0.898206	0.544051	0.999976	0.999976	0.76387	0.9984	0.9984
0.885081	0.887629	0.69	0.89564	0.898218	0.898218	0.544037	0.999976	0.999976	0.763856	0.9984	0.9984
0.885068	0.887627	0.69	0.89564	0.898229	0.898229	0.544024	0.999976	0.999976	0.763843	0.9984	0.9984
0.885055	0.887626	0.69	0.89564	0.898241	0.898241	0.544011	0.999976	0.999976	0.76383	0.9984	0.9984
0.885055	0.887637	0.69	0.89564	0.898253	0.898253	0.543998	0.999976	0.999976	0.763817	0.9984	0.9984
0.885055	0.887649	0.69	0.89564	0.898265	0.898265	0.543985	0.999976	0.999976	0.763804	0.9984	0.9984
0.885055	0.887661	0.69	0.89564	0.898277	0.898277	0.543972	0.999976	0.999976	0.763791	0.9984	0.9984
0.885055	0.887673	0.69	0.89564	0.898289	0.898289	0.543959	0.999976	0.999976	0.763791	0.998417	0.998417
0.885055	0.887684	0.69	0.89564	0.898301	0.898301	0.543945	0.999976	0.999976	0.763777	0.998417	0.998417
0.885042	0.887683	0.69	0.89564	0.898312	0.898312	0.543932	0.999976	0.999976	0.763764	0.998417	0.998417
0.885042	0.887695	0.69	0.89564	0.898324	0.898324	0.543919	0.999976	0.999976	0.763751	0.998417	0.998417
0.885042	0.887706	0.69	0.89564	0.898336	0.898336	0.543906	0.999976	0.999976	0.763738	0.998417	0.998417
0.885042	0.887718	0.69	0.89564	0.898348	0.898348	0.543893	0.999976	0.999976	0.763725	0.998417	0.998417
0.885042	0.88773	0.69	0.89564	0.89836	0.89836	0.54388	0.999976	0.999976	0.763725	0.998434	0.998434
0.885042	0.887741	0.69	0.89564	0.898372	0.898372	0.543866	0.999976	0.999976	0.763712	0.998434	0.998434
0.885042	0.887753	0.69	0.89564	0.898384	0.898384	0.543853	0.999976	0.999976	0.763698	0.998434	0.998434
0.885029	0.887752	0.69	0.89564	0.898396	0.898396	0.54384	0.999976	0.999976	0.763685	0.998434	0.998434
0.885029	0.887763	0.69	0.89564	0.898407	0.898407	0.543827	0.999976	0.999976	0.763672	0.998434	0.998434
0.885029	0.887775	0.69	0.89564	0.898419	0.898419	0.543814	0.999976	0.999976	0.763659	0.998434	0.998434
0.885015	0.887774	0.69	0.89564	0.898431	0.898431	0.543801	0.999976	0.999976	0.763646	0.998434	0.998434
0.885002	0.887772	0.69	0.89564	0.898443	0.898443	0.543787	0.999976	0.999976	0.763633	0.998434	0.998434
0.885002	0.887784	0.69	0.89564	0.898455	0.898455	0.543774	0.999976	0.999976	0.763619	0.998434	0.998434
0.885002	0.887796	0.69	0.89564	0.898467	0.898467	0.543761	0.999976	0.999976	0.763606	0.998434	0.998434
0.885002	0.887807	0.69	0.89564	0.898479	0.898479	0.543748	0.999976	0.999976	0.763593	0.998434	0.998434
0.884989	0.887806	0.69	0.89564	0.89849	0.89849	0.543735	0.999976	0.999976	0.76358	0.998433	0.998433
0.884976	0.887804	0.69	0.89564	0.898502	0.898502	0.543722	0.999976	0.999976	0.763567	0.998433	0.998433
0.884976	0.887816	0.69	0.89564	0.898514	0.898514	0.543708	0.999976	0.999976	0.763554	0.998433	0.998433
0.884976	0.887828	0.69	0.89564	0.898526	0.898526	0.543695	0.999976	0.999976	0.76354	0.998433	0.998433
0.884963	0.887826	0.69	0.89564	0.898538	0.898538	0.543682	0.999976	0.999976	0.763527	0.998433	0.998433
0.884963	0.887838	0.69	0.89564	0.89855	0.89855	0.543669	0.999976	0.999976	0.763514	0.998433	0.998433
0.88495	0.887837	0.69	0.89564	0.898562	0.898562	0.543656	0.999976	0.999976	0.763501	0.998433	0.998433
0.884936	0.887835	0.69	0.89564	0.898574	0.898574	0.543643	0.999976	0.999976	0.763488	0.998433	0.998433
0.884936	0.887847	0.69	0.89564	0.898585	0.898585	0.543629	0.999976	0.999976	0.763475	0.998433	0.998433
0.884936	0.887859	0.69	0.89564	0.898597	0.898597	0.543616	0.999976	0.999976	0.763461	0.998433	0.998433
0.884936	0.88787	0.69	0.89564	0.898609	0.898609	0.543603	0.999976	0.999976	0.763448	0.998433	0.998433
0.884923	0.887869	0.69	0.89564	0.898621	0.898621	0.54359	0.999976	0.999976	0.763435	0.998433	0.998433
0.884923	0.887881	0.69	0.89564	0.898633	0.898633	0.543577	0.999976	0.999976	0.763435	0.99845	0.99845
0.88491	0.887879	0.69	0.89564	0.898645	0.898645	0.543564	0.999976	0.999976	0.763422	0.99845	0.99845
0.884897	0.887878	0.69	0.89564	0.898657	0.898657	0.54355	0.999976	0.999976	0.763409	0.99845	0.99845
0.884897	0.887889	0.69	0.89564	0.898668	0.898668	0.543537	0.999976	0.999976	0.763396	0.99845	0.99845
0.884897	0.887901	0.69	0.89564	0.89868	0.89868	0.543524	0.999976	0.999976	0.763382	0.99845	0.99845
0.884884	0.8879	0.69	0.89564	0.898692	0.898692	0.543511	0.999976	0.999976	0.763369	0.99845	0.99845
0.884884	0.887911	0.69	0.89564	0.898704	0.898704	0.543498	0.999976	0.999976	0.763356	0.99845	0.99845
0.884871	0.88791	0.69	0.89564	0.898716	0.898716	0.543485	0.999976	0.999976	0.763343	0.99845	0.99845
0.884871	0.887922	0.69	0.89564	0.898728	0.898728	0.543471	0.999976	0.999976	0.76333	0.99845	0.99845
0.884871	0.887933	0.69	0.89564	0.89874	0.89874	0.543458	0.999976	0.999976	0.763317	0.99845	0.99845
0.884857	0.887932	0.69	0.89564	0.898752	0.898752	0.543445	0.999976	0.999976	0.763303	0.99845	0.99845
0.884857	0.887944	0.69	0.89564	0.898763	0.898763	0.543432	0.999976	0.999976	0.76329	0.99845	0.99845
0.884857	0.887955	0.69	0.89564	0.898775	0.898775	0.543419	0.999976	0.999976	0.763277	0.99845	0.99845
[truncated: 75,693 more rows]

## Sheet: Figure 3
Fig. 3d							Fig. 3g
Mutect2 Support	Moss Support	Max VAF	Pass Mutect2	Pass Mutect2+Moss		Sample	Unique to Moss	common	Unique to Mutect2
0	4	0.0625	FALSE	TRUE		1	0	479	0
0	8	0.2	FALSE	TRUE		2	136	537	0
0	19	0.347826	FALSE	TRUE		3	174	576	0
1	1	0.0517241	TRUE	TRUE		4	191	603	0
0	16	0.173913	FALSE	TRUE		5	217	625	3
3	5	0.5	TRUE	TRUE		6	245	648	3
23	23	0.373016	TRUE	TRUE		7	272	696	4
0	10	0.0740741	FALSE	TRUE		8	296	706	5
1	1	0.08	TRUE	TRUE		9	303	734	6
22	23	0.267442	TRUE	TRUE		10	327	772	5
21	23	0.235955	TRUE	TRUE		11	344	787	5
0	21	0.0722892	FALSE	TRUE		12	349	807	5
23	23	0.25	TRUE	TRUE		13	366	862	5
0	8	0.0442478	FALSE	TRUE		14	391	883	4
0	9	0.153846	FALSE	TRUE		15	396	888	4
0	15	0.357143	FALSE	TRUE		16	424	911	5
22	23	0.352113	TRUE	TRUE		17	446	989	4
0	22	0.421053	FALSE	TRUE		18	477	1028	4
1	1	0.0677966	TRUE	TRUE		19	496	1047	3
15	22	0.333333	TRUE	TRUE		20	507	1088	3
23	23	0.322034	TRUE	TRUE		21	539	1104	3
1	1	0.214286	TRUE	TRUE		22	569	1118	3
1	1	0.142857	TRUE	TRUE		23	577	1133	3
0	2	0.0597015	FALSE	TRUE
1	1	0.0731707	TRUE	TRUE
0	2	0.0555556	FALSE	TRUE
3	8	0.142857	TRUE	TRUE
0	8	0.233333	FALSE	TRUE
0	12	0.25	FALSE	TRUE
0	2	0.0470588	FALSE	TRUE
1	1	0.0784314	TRUE	TRUE
1	1	0.0909091	TRUE	TRUE
23	23	0.32973	TRUE	TRUE
0	2	0.0769231	FALSE	TRUE
1	1	0.09375	TRUE	TRUE
1	1	0.0784314	TRUE	TRUE
0	2	0.0147601	FALSE	TRUE
3	3	0.145833	TRUE	TRUE
23	23	0.263158	TRUE	TRUE
0	15	0.119048	FALSE	TRUE
1	1	0.0731707	TRUE	TRUE
1	1	0.0294118	TRUE	TRUE
3	7	1	TRUE	TRUE
0	8	0.111111	FALSE	TRUE
0	2	0.0294118	FALSE	TRUE
1	1	0.166667	TRUE	TRUE
20	23	0.339623	TRUE	TRUE
0	2	0.034188	FALSE	TRUE
0	8	0.16	FALSE	TRUE
23	23	0.285714	TRUE	TRUE
1	1	0.0652174	TRUE	TRUE
0	16	0.185185	FALSE	TRUE
0	6	0.154229	FALSE	TRUE
0	9	0.110048	FALSE	TRUE
0	22	0.01373	FALSE	TRUE
0	23	0.024659	FALSE	TRUE
0	23	0.0229701	FALSE	TRUE
0	23	0.0366972	FALSE	TRUE
0	23	0.104651	FALSE	TRUE
0	21	0.0101892	FALSE	TRUE
0	6	0.00545852	FALSE	TRUE
1	23	0.143302	TRUE	TRUE
0	19	0.636364	FALSE	TRUE
1	23	0.352941	TRUE	TRUE
0	2	0.102484	FALSE	TRUE
16	20	0.421053	TRUE	TRUE
1	1	0.0384615	TRUE	TRUE
1	1	0.0833333	TRUE	TRUE
0	12	0.2	FALSE	TRUE
1	1	0.0606061	TRUE	TRUE
1	2	0.05	TRUE	TRUE
1	1	0.0377358	TRUE	TRUE
20	21	0.242718	TRUE	TRUE
23	23	0.333333	TRUE	TRUE
1	1	0.0675676	TRUE	TRUE
22	23	0.666667	TRUE	TRUE
1	2	0.0366972	TRUE	TRUE
1	1	0.0789474	TRUE	TRUE
18	21	0.314607	TRUE	TRUE
1	1	0.0487805	TRUE	TRUE
0	2	0.0714286	FALSE	TRUE
22	22	0.333333	TRUE	TRUE
23	23	0.272727	TRUE	TRUE
0	2	0.0112045	FALSE	TRUE
1	1	0.0857143	TRUE	TRUE
1	2	0.166667	TRUE	TRUE
15	18	0.666667	TRUE	TRUE
1	1	0.166667	TRUE	TRUE
1	5	0.0268817	TRUE	TRUE
0	4	0.03125	FALSE	TRUE
23	23	0.270548	TRUE	TRUE
0	2	0.0216216	FALSE	TRUE
1	1	0.0300752	TRUE	TRUE
1	4	0.0309278	TRUE	TRUE
22	22	0.268116	TRUE	TRUE
23	23	0.130542	TRUE	TRUE
0	4	0.0606061	FALSE	TRUE
1	9	0.05	TRUE	TRUE
0	4	0.064	FALSE	TRUE
1	7	0.0847458	TRUE	TRUE
0	6	0.0648148	FALSE	TRUE
0	2	0.039604	FALSE	TRUE
0	6	0.0272109	FALSE	TRUE
0	6	0.0377358	FALSE	TRUE
0	6	0.0681818	FALSE	TRUE
0	6	0.0661765	FALSE	TRUE
1	3	0.0372671	TRUE	TRUE
1	3	0.0384615	TRUE	TRUE
0	4	0.0346535	FALSE	TRUE
23	23	0.351648	TRUE	TRUE
1	2	0.0526316	TRUE	TRUE
0	4	0.0307692	FALSE	TRUE
0	7	0.12	FALSE	TRUE
0	8	0.0199005	FALSE	TRUE
0	2	0.0615385	FALSE	TRUE
0	9	0.27027	FALSE	TRUE
0	9	0.257143	FALSE	TRUE
23	23	0.283582	TRUE	TRUE
23	23	0.37037	TRUE	TRUE
23	23	0.324675	TRUE	TRUE
7	11	1	TRUE	TRUE
1	1	0.0833333	TRUE	TRUE
1	1	0.125	TRUE	TRUE
0	2	0.0571429	FALSE	TRUE
0	22	0.25	FALSE	TRUE
0	19	0.5	FALSE	TRUE
23	23	0.297872	TRUE	TRUE
1	1	0.0540541	TRUE	TRUE
1	1	0.125	TRUE	TRUE
23	23	0.272727	TRUE	TRUE
21	23	0.24359	TRUE	TRUE
1	1	0.0833333	TRUE	TRUE
23	23	0.28125	TRUE	TRUE
0	2	0.0421053	FALSE	TRUE
1	1	0.2	TRUE	TRUE
0	2	0.038835	FALSE	TRUE
23	23	0.291667	TRUE	TRUE
23	23	0.247761	TRUE	TRUE
3	4	0.245455	TRUE	TRUE
1	2	0.117647	TRUE	TRUE
23	23	0.415929	TRUE	TRUE
1	1	0.106383	TRUE	TRUE
17	19	0.405405	TRUE	TRUE
1	1	0.0314961	TRUE	TRUE
1	5	0.027933	TRUE	TRUE
1	7	0.0606061	TRUE	TRUE
1	6	0.030303	TRUE	TRUE
3	11	0.047619	TRUE	TRUE
1	7	0.0659341	TRUE	TRUE
0	5	0.0295858	FALSE	TRUE
1	8	0.0610687	TRUE	TRUE
1	8	0.0601504	TRUE	TRUE
3	13	0.025	TRUE	TRUE
23	23	0.353086	TRUE	TRUE
0	11	0.25	FALSE	TRUE
1	2	0.166667	TRUE	TRUE
0	14	0.107143	FALSE	TRUE
1	4	0.0882353	TRUE	TRUE
1	1	0.142857	TRUE	TRUE
1	1	0.0857143	TRUE	TRUE
1	4	0.166667	TRUE	TRUE
5	14	1	TRUE	TRUE
1	5	0.333333	TRUE	TRUE
0	8	0.111111	FALSE	TRUE
0	8	0.100917	FALSE	TRUE
0	10	0.105769	FALSE	TRUE
1	9	0.142857	TRUE	TRUE
1	14	0.333333	TRUE	TRUE
22	23	0.438202	TRUE	TRUE
1	1	0.0789474	TRUE	TRUE
8	13	0.367089	TRUE	TRUE
8	13	0.319149	TRUE	TRUE
3	12	0.160714	TRUE	TRUE
23	23	0.247312	TRUE	TRUE
1	1	0.0687023	TRUE	TRUE
17	20	0.307692	TRUE	TRUE
1	1	0.0506329	TRUE	TRUE
0	2	0.0169492	FALSE	TRUE
23	23	0.64557	TRUE	TRUE
0	3	0.0470588	FALSE	TRUE
0	15	0.384615	FALSE	TRUE
0	18	0.444444	FALSE	TRUE
1	1	0.0909091	TRUE	TRUE
0	2	0.0373832	FALSE	TRUE
1	1	0.0714286	TRUE	TRUE
23	23	0.317308	TRUE	TRUE
0	23	0.15	FALSE	TRUE
21	23	0.387755	TRUE	TRUE
1	1	0.208333	TRUE	TRUE
1	4	0.0823529	TRUE	TRUE
1	1	0.0441176	TRUE	TRUE
0	3	0.208333	FALSE	TRUE
1	1	0.266667	TRUE	TRUE
1	1	0.0454545	TRUE	TRUE
1	2	0.0462963	TRUE	TRUE
1	2	0.0465116	TRUE	TRUE
1	1	0.0645161	TRUE	TRUE
22	23	0.284211	TRUE	TRUE
22	23	0.333333	TRUE	TRUE
0	13	0.181818	FALSE	TRUE
1	3	0.0221402	TRUE	TRUE
6	15	0.5	TRUE	TRUE
20	23	1	TRUE	TRUE
1	1	0.0526316	TRUE	TRUE
20	23	1	TRUE	TRUE
0	14	0.234043	FALSE	TRUE
20	21	0.333333	TRUE	TRUE
20	23	0.338983	TRUE	TRUE
23	23	0.305882	TRUE	TRUE
0	8	0.0657895	FALSE	TRUE
1	1	0.09375	TRUE	TRUE
1	1	0.0810811	TRUE	TRUE
0	2	0.0689655	FALSE	TRUE
23	23	0.423077	TRUE	TRUE
0	2	0.111111	FALSE	TRUE
22	23	0.352941	TRUE	TRUE
0	10	1	FALSE	TRUE
17	22	0.25	TRUE	TRUE
23	23	0.361702	TRUE	TRUE
0	2	0.04	FALSE	TRUE
23	23	0.28	TRUE	TRUE
0	5	0.0275862	FALSE	TRUE
1	3	0.0268456	TRUE	FALSE
1	13	0.0364964	TRUE	TRUE
1	8	0.0416667	TRUE	TRUE
0	4	0.021978	FALSE	TRUE
1	13	0.0727273	TRUE	TRUE
1	12	0.108108	TRUE	TRUE
1	23	0.548077	TRUE	TRUE
1	1	0.0769231	TRUE	TRUE
0	12	0.111111	FALSE	TRUE
1	1	0.0576923	TRUE	TRUE
2	2	0.0888889	TRUE	TRUE
1	12	0.2	TRUE	TRUE
0	16	1	FALSE	TRUE
0	7	0.12766	FALSE	TRUE
2	13	0.5	TRUE	TRUE
0	21	0.2	FALSE	TRUE
9	23	0.346021	TRUE	TRUE
2	10	0.0666667	TRUE	TRUE
0	2	0.0239521	FALSE	TRUE
1	1	0.0588235	TRUE	TRUE
1	1	0.0967742	TRUE	TRUE
1	2	0.0909091	TRUE	TRUE
1	1	0.0517241	TRUE	TRUE
1	1	0.0789474	TRUE	TRUE
6	12	0.212963	TRUE	TRUE
23	23	0.352273	TRUE	TRUE
21	23	0.5	TRUE	TRUE
22	22	0.321429	TRUE	TRUE
18	22	1	TRUE	TRUE
1	1	0.0588235	TRUE	TRUE
1	4	0.0810811	TRUE	TRUE
1	7	0.0833333	TRUE	TRUE
0	19	0.25	FALSE	TRUE
0	14	0.023569	FALSE	TRUE
1	7	0.0220126	TRUE	TRUE
23	23	0.240642	TRUE	TRUE
0	4	0.0625	FALSE	TRUE
23	23	0.298246	TRUE	TRUE
23	23	0.285124	TRUE	TRUE
1	1	0.142857	TRUE	TRUE
21	23	0.333333	TRUE	TRUE
1	1	0.107143	TRUE	TRUE
1	1	0.0526316	TRUE	TRUE
1	1	0.0505051	TRUE	TRUE
21	22	0.333333	TRUE	TRUE
23	23	0.229885	TRUE	TRUE
1	1	0.08	TRUE	TRUE
22	22	0.283582	TRUE	TRUE
23	23	0.22905	TRUE	TRUE
23	23	0.28	TRUE	TRUE
21	23	0.448276	TRUE	TRUE
22	23	0.305882	TRUE	TRUE
2	13	0.0833333	TRUE	TRUE
1	1	0.103448	TRUE	TRUE
23	23	0.284722	TRUE	TRUE
22	23	0.264368	TRUE	TRUE
16	23	0.340909	TRUE	TRUE
1	1	0.0638298	TRUE	TRUE
16	21	0.5	TRUE	TRUE
22	22	0.461538	TRUE	TRUE
0	20	0.380952	FALSE	TRUE
0	8	0.125	FALSE	TRUE
23	23	0.358974	TRUE	TRUE
0	4	0.0588235	FALSE	TRUE
0	3	0.0481928	FALSE	TRUE
0	3	0.0363636	FALSE	TRUE
0	5	0.0327869	FALSE	TRUE
1	12	0.1	TRUE	TRUE
1	5	0.0714286	TRUE	TRUE
1	5	0.0714286	TRUE	TRUE
0	8	0.25	FALSE	TRUE
0	7	0.0176056	FALSE	TRUE
0	11	0.0478261	FALSE	TRUE
0	15	0.0454545	FALSE	TRUE
2	14	0.05	TRUE	TRUE
0	22	0.174419	FALSE	TRUE
0	9	0.11236	FALSE	TRUE
2	23	0.256579	TRUE	TRUE
5	23	0.262626	TRUE	TRUE
1	21	0.0666667	TRUE	TRUE
0	22	0.158904	FALSE	TRUE
8	19	0.0512821	TRUE	TRUE
17	21	0.22	TRUE	TRUE
0	14	0.232558	FALSE	TRUE
1	3	0.166667	TRUE	TRUE
1	1	0.026178	TRUE	TRUE
23	23	0.298077	TRUE	TRUE
22	23	0.229358	TRUE	TRUE
22	22	0.26	TRUE	TRUE
22	22	0.3125	TRUE	TRUE
0	15	0.4	FALSE	TRUE
1	1	0.0677966	TRUE	TRUE
23	23	0.45045	TRUE	TRUE
1	1	0.0454545	TRUE	TRUE
16	21	1	TRUE	TRUE
0	10	0.384615	FALSE	TRUE
19	22	1	TRUE	TRUE
16	22	1	TRUE	TRUE
1	1	0.136364	TRUE	TRUE
1	3	0.0769231	TRUE	TRUE
1	1	0.1	TRUE	TRUE
1	1	0.125	TRUE	TRUE
1	5	0.25	TRUE	TRUE
22	23	0.345238	TRUE	TRUE
22	23	0.274074	TRUE	TRUE
23	23	0.264368	TRUE	TRUE
0	2	0.210526	FALSE	TRUE
21	23	0.25	TRUE	TRUE
19	21	0.321429	TRUE	TRUE
16	22	0.5	TRUE	TRUE
19	21	0.394737	TRUE	TRUE
22	23	0.35	TRUE	TRUE
2	13	0.0793651	TRUE	TRUE
10	20	1	TRUE	TRUE
23	23	0.268293	TRUE	TRUE
1	1	0.0652174	TRUE	TRUE
1	1	0.0722892	TRUE	TRUE
15	19	1	TRUE	TRUE
0	2	0.0190114	FALSE	TRUE
2	2	0.32	TRUE	TRUE
1	1	0.111111	TRUE	TRUE
2	10	0.307692	TRUE	TRUE
23	23	0.269565	TRUE	TRUE
15	21	0.5	TRUE	TRUE
23	23	0.261745	TRUE	TRUE
3	6	0.188679	TRUE	TRUE
0	5	0.142857	FALSE	TRUE
0	3	0.018797	FALSE	TRUE
22	23	1	TRUE	TRUE
1	1	0.102564	TRUE	TRUE
1	4	0.142857	TRUE	TRUE
0	5	0.163265	FALSE	TRUE
4	11	1	TRUE	TRUE
1	1	0.117647	TRUE	TRUE
1	1	0.115942	TRUE	TRUE
23	23	0.307692	TRUE	TRUE
0	2	0.166667	FALSE	TRUE
1	1	0.0985915	TRUE	TRUE
1	9	0.25	TRUE	TRUE
1	7	0.25	TRUE	TRUE
1	1	0.0909091	TRUE	TRUE
1	1	0.0595238	TRUE	TRUE
1	1	0.0526316	TRUE	TRUE
1	1	0.0408163	TRUE	TRUE
0	2	0.111111	FALSE	TRUE
22	23	0.44	TRUE	TRUE
1	11	1	TRUE	TRUE
3	7	0.0315186	TRUE	TRUE
1	1	0.137931	TRUE	TRUE
1	1	0.137931	TRUE	TRUE
23	23	0.342466	TRUE	TRUE
23	23	0.314815	TRUE	TRUE
1	2	0.0408163	TRUE	TRUE
1	1	0.111111	TRUE	TRUE
23	23	0.361111	TRUE	TRUE
1	1	0.0350877	TRUE	TRUE
1	1	0.0434783	TRUE	TRUE
1	11	0.307692	TRUE	TRUE
1	11	0.269231	TRUE	TRUE
1	1	0.0540541	TRUE	TRUE
2	10	0.111111	TRUE	TRUE
2	7	0.125	TRUE	TRUE
2	7	0.125	TRUE	TRUE
0	2	0.039604	FALSE	TRUE
1	1	0.0789474	TRUE	TRUE
1	2	0.12	TRUE	TRUE
1	1	0.0930233	TRUE	TRUE
3	3	0.204082	TRUE	TRUE
1	7	0.1	TRUE	TRUE
0	10	0.25	FALSE	TRUE
3	12	0.2	TRUE	TRUE
0	21	0.25	FALSE	TRUE
0	20	0.363636	FALSE	TRUE
0	8	0.1	FALSE	TRUE
1	12	0.25	TRUE	TRUE
0	12	1	FALSE	TRUE
3	20	0.0288184	TRUE	TRUE
1	1	0.0645161	TRUE	TRUE
22	22	0.548387	TRUE	TRUE
1	11	0.333333	TRUE	TRUE
1	1	0.166667	TRUE	TRUE
1	1	0.178571	TRUE	TRUE
1	1	0.185185	TRUE	TRUE
0	8	0.193548	FALSE	TRUE
0	8	0.2	FALSE	TRUE
1	1	0.0392157	TRUE	TRUE
1	1	0.043956	TRUE	TRUE
1	4	0.210526	TRUE	TRUE
0	2	0.0677966	FALSE	TRUE
1	2	0.084507	TRUE	TRUE
1	5	0.0454545	TRUE	TRUE
0	2	0.0512821	FALSE	TRUE
1	1	0.0833333	TRUE	TRUE
20	21	0.391304	TRUE	TRUE
0	2	0.121212	FALSE	TRUE
1	1	0.0816327	TRUE	TRUE
1	1	0.0851064	TRUE	TRUE
1	2	0.0526316	TRUE	TRUE
22	23	0.575758	TRUE	TRUE
1	1	0.0444444	TRUE	TRUE
23	23	0.467391	TRUE	TRUE
1	8	0.0625	TRUE	TRUE
1	10	0.5	TRUE	TRUE
0	3	0.0909091	FALSE	TRUE
1	1	0.133333	TRUE	TRUE
23	23	0.470588	TRUE	TRUE
1	1	0.181818	TRUE	TRUE
3	18	0.333333	TRUE	TRUE
2	16	0.283784	TRUE	TRUE
1	1	0.0549451	TRUE	TRUE
0	13	0.0588235	FALSE	TRUE
0	8	0.344828	FALSE	TRUE
9	9	0.448276	TRUE	TRUE
1	2	0.134615	TRUE	TRUE
0	8	0.0555556	FALSE	TRUE
1	7	0.235294	TRUE	TRUE
0	15	0.155172	FALSE	TRUE
1	1	0.0810811	TRUE	TRUE
23	23	0.4	TRUE	TRUE
1	1	0.06	TRUE	TRUE
1	1	0.0235294	TRUE	TRUE
1	2	0.0272727	TRUE	TRUE
1	5	0.166667	TRUE	TRUE
1	5	0.176471	TRUE	TRUE
19	23	0.341176	TRUE	TRUE
23	23	0.270408	TRUE	TRUE
1	2	0.0833333	TRUE	TRUE
0	2	0.0568182	FALSE	TRUE
22	23	0.336134	TRUE	TRUE
21	23	0.5	TRUE	TRUE
0	19	0.344828	FALSE	TRUE
0	14	0.5	FALSE	TRUE
3	7	0.1875	TRUE	TRUE
22	22	0.375	TRUE	TRUE
1	7	0.0833333	TRUE	TRUE
1	4	0.0420168	TRUE	TRUE
1	8	0.0918367	TRUE	TRUE
1	12	0.166667	TRUE	TRUE
1	1	0.0506329	TRUE	TRUE
23	23	0.246575	TRUE	TRUE
1	2	0.0285714	TRUE	TRUE
1	1	0.0952381	TRUE	TRUE
0	2	0.0425532	FALSE	TRUE
0	20	0.285714	FALSE	TRUE
1	13	0.0714286	TRUE	TRUE
1	1	0.0344828	TRUE	TRUE
1	1	0.0925926	TRUE	TRUE
1	1	0.189655	TRUE	TRUE
1	2	0.165289	TRUE	TRUE
23	23	0.38806	TRUE	TRUE
0	2	0.0519481	FALSE	TRUE
0	7	0.0909091	FALSE	TRUE
22	23	0.376923	TRUE	TRUE
0	12	0.0512821	FALSE	TRUE
0	15	0.121212	FALSE	TRUE
23	23	0.340909	TRUE	TRUE
19	23	0.333333	TRUE	TRUE
1	1	0.253456	TRUE	TRUE
1	1	0.12	TRUE	TRUE
23	23	0.375	TRUE	TRUE
22	23	0.416667	TRUE	TRUE
22	23	1	TRUE	TRUE
1	3	0.0666667	TRUE	TRUE
23	23	0.326733	TRUE	TRUE
0	2	0.105263	FALSE	TRUE
0	2	0.0233918	FALSE	TRUE
23	23	0.306667	TRUE	TRUE
0	2	0.0384615	FALSE	TRUE
0	20	0.166667	FALSE	TRUE
0	3	0.0421053	FALSE	TRUE
0	2	0.0487805	FALSE	TRUE
1	2	0.296296	TRUE	TRUE
1	1	0.15	TRUE	TRUE
0	13	0.333333	FALSE	TRUE
19	22	0.315789	TRUE	TRUE
1	2	0.0588235	TRUE	TRUE
23	23	0.308824	TRUE	TRUE
16	20	0.40625	TRUE	TRUE
1	22	0.184211	TRUE	TRUE
0	10	0.153846	FALSE	TRUE
23	23	0.288136	TRUE	TRUE
0	2	0.0655738	FALSE	TRUE
0	2	0.0588235	FALSE	TRUE
1	1	0.318182	TRUE	TRUE
22	23	0.300654	TRUE	TRUE
23	23	0.276151	TRUE	TRUE
3	3	0.0731707	TRUE	TRUE
1	5	0.166667	TRUE	TRUE
0	2	0.0430108	FALSE	TRUE
21	23	0.208696	TRUE	TRUE
0	10	0.119048	FALSE	TRUE
0	10	0.106383	FALSE	TRUE
22	23	0.404762	TRUE	TRUE
1	3	0.0879121	TRUE	TRUE
1	1	0.0347826	TRUE	TRUE
0	2	0.0694444	FALSE	TRUE
0	19	0.107692	FALSE	TRUE
19	22	0.25	TRUE	TRUE
1	3	0.0888889	TRUE	TRUE
1	1	0.136986	TRUE	TRUE
20	23	0.333333	TRUE	TRUE
1	8	0.060241	TRUE	TRUE
1	1	0.0961538	TRUE	TRUE
0	7	0.115385	FALSE	TRUE
1	9	0.0978261	TRUE	TRUE
1	2	0.0444444	TRUE	TRUE
1	4	0.0347826	TRUE	TRUE
1	1	0.130435	TRUE	TRUE
1	1	0.12	TRUE	TRUE
3	16	0.0336134	TRUE	TRUE
1	13	0.0487805	TRUE	TRUE
0	8	0.0327869	FALSE	TRUE
0	4	0.103448	FALSE	TRUE
1	5	0.105263	TRUE	TRUE
0	2	0.0506329	FALSE	TRUE
1	1	0.111111	TRUE	TRUE
21	23	0.333333	TRUE	TRUE
0	2	0.153846	FALSE	TRUE
0	16	0.0655738	FALSE	TRUE
0	21	0.157895	FALSE	TRUE
1	1	0.04	TRUE	TRUE
1	2	0.0408163	TRUE	TRUE
0	2	0.05	FALSE	TRUE
0	14	0.107143	FALSE	TRUE
0	12	0.181818	FALSE	TRUE
21	23	0.27551	TRUE	TRUE
2	21	0.08	TRUE	TRUE
0	16	0.0571429	FALSE	TRUE
2	22	0.179104	TRUE	TRUE
6	8	0.209459	TRUE	TRUE
1	1	0.0199005	TRUE	TRUE
1	3	0.0191388	TRUE	TRUE
1	2	0.0251256	TRUE	TRUE
1	2	0.0252525	TRUE	TRUE
23	23	0.333333	TRUE	TRUE
2	2	0.235294	TRUE	TRUE
0	18	0.666667	FALSE	TRUE
0	2	0.0714286	FALSE	TRUE
1	1	0.0655738	TRUE	TRUE
1	1	0.0833333	TRUE	TRUE
22	23	0.418605	TRUE	TRUE
23	23	0.32	TRUE	TRUE
0	12	0.0833333	FALSE	TRUE
22	23	0.327869	TRUE	TRUE
1	2	0.0784314	TRUE	TRUE
1	1	0.0731707	TRUE	TRUE
1	1	0.2125	TRUE	TRUE
1	1	0.210526	TRUE	TRUE
1	1	0.0909091	TRUE	TRUE
0	15	0.210526	FALSE	TRUE
0	2	0.047619	FALSE	TRUE
1	1	0.208333	TRUE	TRUE
0	20	0.5	FALSE	TRUE
0	2	0.0769231	FALSE	TRUE
0	2	0.0465116	FALSE	TRUE
0	17	0.285714	FALSE	TRUE
0	9	0.222222	FALSE	TRUE
0	2	0.137931	FALSE	TRUE
22	23	0.5	TRUE	TRUE
0	2	0.0930233	FALSE	TRUE
22	22	0.307692	TRUE	TRUE
21	23	0.344262	TRUE	TRUE
1	5	0.0833333	TRUE	TRUE
1	2	0.0872483	TRUE	TRUE
0	9	0.272152	FALSE	TRUE
1	8	0.0322581	TRUE	TRUE
0	3	0.133333	FALSE	TRUE
0	2	0.158333	FALSE	TRUE
1	12	0.142857	TRUE	TRUE
4	15	0.0384615	TRUE	TRUE
0	17	0.333333	FALSE	TRUE
2	10	0.208333	TRUE	TRUE
0	12	0.0625	FALSE	TRUE
0	7	0.0454545	FALSE	TRUE
2	12	0.0588235	TRUE	TRUE
1	17	0.178571	TRUE	TRUE
1	13	0.103448	TRUE	TRUE
11	22	0.5	TRUE	TRUE
23	23	0.473214	TRUE	TRUE
1	1	0.075	TRUE	TRUE
17	21	0.5	TRUE	TRUE
0	2	0.037037	FALSE	TRUE
22	23	0.279762	TRUE	TRUE
1	1	0.08	TRUE	TRUE
16	23	0.375	TRUE	TRUE
0	19	0.5	FALSE	TRUE
1	1	0.125	TRUE	TRUE
0	6	0.0444444	FALSE	TRUE
0	5	0.235294	FALSE	TRUE
4	15	0.166667	TRUE	TRUE
0	4	0.181818	FALSE	TRUE
0	21	0.136364	FALSE	TRUE
1	2	0.037594	TRUE	TRUE
1	3	0.031746	TRUE	TRUE
2	2	0.0224215	TRUE	TRUE
2	4	0.0238095	TRUE	TRUE
23	23	0.29703	TRUE	TRUE
17	23	0.421053	TRUE	TRUE
0	8	0.333333	FALSE	TRUE
0	2	0.0492958	FALSE	TRUE
0	2	0.037594	FALSE	TRUE
1	2	0.25	TRUE	TRUE
17	18	0.448276	TRUE	TRUE
22	23	0.323077	TRUE	TRUE
1	1	0.142857	TRUE	TRUE
18	19	0.375	TRUE	TRUE
1	1	0.0985915	TRUE	TRUE
1	1	0.117647	TRUE	TRUE
1	7	0.0793651	TRUE	TRUE
0	5	0.078125	FALSE	TRUE
1	15	0.5	TRUE	TRUE
0	13	0.5	FALSE	TRUE
1	2	0.333333	TRUE	TRUE
1	2	0.142857	TRUE	TRUE
1	1	0.148148	TRUE	TRUE
19	19	0.363636	TRUE	TRUE
1	5	0.0373134	TRUE	TRUE
1	3	0.0364964	TRUE	TRUE
1	10	0.157895	TRUE	TRUE
1	2	0.0666667	TRUE	TRUE
19	19	0.303665	TRUE	TRUE
1	22	0.147059	TRUE	TRUE
1	7	0.0540541	TRUE	TRUE
0	2	0.0291971	FALSE	TRUE
1	3	0.0533333	TRUE	TRUE
0	14	0.222222	FALSE	TRUE
0	14	0.5	FALSE	TRUE
0	19	0.25	FALSE	TRUE
0	21	1	FALSE	TRUE
3	13	0.142857	TRUE	TRUE
0	15	0.348837	FALSE	TRUE
1	10	0.166667	TRUE	TRUE
17	20	0.28125	TRUE	TRUE
0	12	0.230769	FALSE	TRUE
0	13	0.269231	FALSE	TRUE
0	3	0.166667	FALSE	TRUE
1	7	0.0843373	TRUE	TRUE
1	1	0.15	TRUE	TRUE
0	4	0.0537634	FALSE	TRUE
19	19	0.247423	TRUE	TRUE
1	1	0.16	TRUE	TRUE
19	20	0.266129	TRUE	TRUE
1	16	0.0319149	TRUE	TRUE
1	1	0.0597015	TRUE	TRUE
0	3	0.05	FALSE	TRUE
0	2	0.05	FALSE	TRUE
1	1	0.045977	TRUE	TRUE
1	1	0.0505051	TRUE	TRUE
1	1	0.0582524	TRUE	TRUE
1	3	0.0833333	TRUE	TRUE
21	23	0.357143	TRUE	TRUE
1	1	0.0588235	TRUE	TRUE
0	2	0.0310078	FALSE	TRUE
1	5	0.111111	TRUE	TRUE
1	14	0.166667	TRUE	TRUE
1	15	0.2	TRUE	TRUE
1	1	0.1	TRUE	TRUE
0	19	0.333333	FALSE	TRUE
0	2	0.125	FALSE	TRUE
6	19	0.111111	TRUE	TRUE
0	2	0.115385	FALSE	TRUE
1	11	0.147059	TRUE	TRUE
1	2	0.0612245	TRUE	TRUE
1	1	0.0652174	TRUE	TRUE
13	21	1	TRUE	TRUE
0	2	0.0677966	FALSE	TRUE
0	18	0.0388889	FALSE	TRUE
1	20	0.0604396	TRUE	TRUE
1	17	0.0597826	TRUE	TRUE
0	6	0.16129	FALSE	TRUE
1	19	0.509202	TRUE	TRUE
5	22	0.194444	TRUE	TRUE
1	7	0.166667	TRUE	TRUE
1	1	0.0363636	TRUE	TRUE
1	18	0.126866	TRUE	TRUE
2	15	0.166667	TRUE	TRUE
1	6	0.103896	TRUE	TRUE
3	20	0.0176101	TRUE	TRUE
0	7	0.131579	FALSE	TRUE
0	4	0.0526316	FALSE	TRUE
0	3	0.142857	FALSE	TRUE
0	21	0.285714	FALSE	TRUE
6	22	0.077135	TRUE	TRUE
4	20	0.0426357	TRUE	TRUE
20	21	0.24	TRUE	TRUE
1	1	0.0634921	TRUE	TRUE
22	23	0.277778	TRUE	TRUE
1	1	0.0666667	TRUE	TRUE
23	23	0.361446	TRUE	TRUE
0	21	0.3	FALSE	TRUE
23	23	0.304124	TRUE	TRUE
1	2	0.135135	TRUE	TRUE
0	18	0.111111	FALSE	TRUE
22	23	0.305882	TRUE	TRUE
0	2	0.057971	FALSE	TRUE
22	23	0.327869	TRUE	TRUE
1	1	0.0833333	TRUE	TRUE
0	2	0.0512821	FALSE	TRUE
23	23	0.306931	TRUE	TRUE
23	23	0.274725	TRUE	TRUE
3	4	0.282051	TRUE	TRUE
23	23	0.329412	TRUE	TRUE
0	2	0.0909091	FALSE	TRUE
1	1	0.0689655	TRUE	TRUE
12	16	1	TRUE	TRUE
20	22	0.317073	TRUE	TRUE
1	2	0.0545455	TRUE	TRUE
0	14	0.2	FALSE	TRUE
22	22	0.384615	TRUE	TRUE
0	2	0.0727273	FALSE	TRUE
23	23	0.357143	TRUE	TRUE
23	23	0.292517	TRUE	TRUE
0	5	0.0661765	FALSE	TRUE
0	2	0.05	FALSE	TRUE
3	10	0.111111	TRUE	TRUE
0	7	0.142857	FALSE	TRUE
1	1	0.0428571	TRUE	TRUE
23	23	0.377551	TRUE	TRUE
16	20	1	TRUE	TRUE
16	19	0.361702	TRUE	TRUE
1	1	0.0967742	TRUE	TRUE
2	2	0.272727	TRUE	TRUE
1	11	0.5	TRUE	TRUE
23	23	0.21875	TRUE	TRUE
22	23	0.277778	TRUE	TRUE
1	1	0.111111	TRUE	TRUE
23	23	0.242718	TRUE	TRUE
1	1	0.0606061	TRUE	TRUE
1	5	0.0333333	TRUE	TRUE
1	1	0.0543478	TRUE	TRUE
1	1	0.0693069	TRUE	TRUE
0	19	0.371429	FALSE	TRUE
23	23	0.295	TRUE	TRUE
1	5	0.047619	TRUE	TRUE
0	8	0.032	FALSE	TRUE
3	5	1	TRUE	TRUE
1	6	0.0458716	TRUE	TRUE
23	23	0.150538	TRUE	TRUE
0	12	0.0517241	FALSE	TRUE
0	12	0.0545455	FALSE	TRUE
6	23	0.3625	TRUE	TRUE
1	14	0.111111	TRUE	TRUE
0	9	0.0625	FALSE	TRUE
1	1	0.0571429	TRUE	TRUE
2	8	0.2	TRUE	TRUE
1	16	0.5	TRUE	TRUE
1	15	1	TRUE	TRUE
2	6	0.0416667	TRUE	TRUE
2	5	0.0420168	TRUE	TRUE
1	17	0.39267	TRUE	TRUE
1	17	0.378109	TRUE	TRUE
1	19	0.333333	TRUE	TRUE
0	2	0.031746	FALSE	TRUE
1	1	0.0701754	TRUE	TRUE
22	23	0.243243	TRUE	TRUE
0	18	0.0319149	FALSE	TRUE
0	10	0.0131579	FALSE	TRUE
1	3	0.0206612	TRUE	TRUE
1	4	0.021645	TRUE	TRUE
2	5	0.025	TRUE	TRUE
1	8	0.0255591	TRUE	TRUE
1	6	0.0191083	TRUE	TRUE
0	5	0.0166667	FALSE	TRUE
23	23	0.371859	TRUE	TRUE
0	7	0.0223881	FALSE	TRUE
1	5	0.0131579	TRUE	TRUE
0	11	0.0176471	FALSE	TRUE
0	9	0.030426	FALSE	TRUE
2	21	0.0365854	TRUE	TRUE
3	18	0.0185185	TRUE	TRUE
3	17	0.0265487	TRUE	TRUE
1	1	0.039604	TRUE	TRUE
1	7	0.047619	TRUE	TRUE
1	7	0.0744681	TRUE	TRUE
1	9	0.1	TRUE	TRUE
1	8	0.0833333	TRUE	TRUE
1	1	0.0697674	TRUE	TRUE
0	2	0.0238095	FALSE	TRUE
23	23	0.400881	TRUE	TRUE
0	2	0.0273973	FALSE	TRUE
23	23	0.489247	TRUE	TRUE
1	1	0.0645161	TRUE	TRUE
0	2	0.0263158	FALSE	TRUE
23	23	0.245902	TRUE	TRUE
1	1	0.029703	TRUE	TRUE
1	3	0.08	TRUE	TRUE
23	23	0.435407	TRUE	TRUE
1	3	0.0555556	TRUE	TRUE
23	23	0.221311	TRUE	TRUE
1	1	0.0301205	TRUE	TRUE
1	1	0.0294118	TRUE	TRUE
1	23	0.355556	TRUE	TRUE
23	23	0.483607	TRUE	TRUE
0	2	0.0576923	FALSE	TRUE
1	3	0.0384615	TRUE	TRUE
1	3	0.0384615	TRUE	TRUE
23	23	0.575	TRUE	TRUE
1	14	0.0316456	TRUE	TRUE
1	7	0.0666667	TRUE	TRUE
1	1	0.0186047	TRUE	TRUE
1	1	0.103448	TRUE	TRUE
1	1	0.0925926	TRUE	TRUE
23	23	0.439394	TRUE	TRUE
22	22	0.459459	TRUE	TRUE
0	13	0.106061	FALSE	TRUE
1	1	0.0447761	TRUE	TRUE
1	1	0.103093	TRUE	TRUE
23	23	0.444444	TRUE	TRUE
18	22	0.209677	TRUE	TRUE
23	23	0.41573	TRUE	TRUE
0	6	0.0454545	FALSE	TRUE
0	9	0.025	FALSE	TRUE
19	21	1	TRUE	TRUE
0	2	0.0487805	FALSE	TRUE
0	21	0.0588235	FALSE	TRUE
23	23	0.504717	TRUE	TRUE
20	22	0.342105	TRUE	TRUE
1	2	0.0373832	TRUE	TRUE
0	6	0.0816327	FALSE	TRUE
23	23	0.522727	TRUE	TRUE
23	23	0.436019	TRUE	TRUE
0	3	0.0454545	FALSE	TRUE
1	1	0.088	TRUE	TRUE
23	23	0.407407	TRUE	TRUE
1	23	0.0857143	TRUE	TRUE
0	2	0.0246914	FALSE	TRUE
1	1	0.0449438	TRUE	TRUE
21	23	0.5	TRUE	TRUE
0	2	0.0909091	FALSE	TRUE
0	3	0.045977	FALSE	TRUE
0	2	0.0526316	FALSE	TRUE
0	2	0.040404	FALSE	TRUE
0	2	0.0617284	FALSE	TRUE
1	1	0.0851064	TRUE	TRUE
22	23	0.209622	TRUE	TRUE
23	23	0.289062	TRUE	TRUE
1	1	0.133333	TRUE	TRUE
1	1	0.0784314	TRUE	TRUE
21	22	0.202429	TRUE	TRUE
23	23	0.378205	TRUE	TRUE
3	12	0.57971	TRUE	TRUE
23	23	0.38806	TRUE	TRUE
21	22	0.191667	TRUE	TRUE
0	2	0.0555556	FALSE	TRUE
1	1	0.0245098	TRUE	TRUE
0	3	0.017316	FALSE	TRUE
3	13	0.0384615	TRUE	TRUE
0	23	0.181818	FALSE	TRUE
1	7	0.133803	TRUE	TRUE
1	16	0.134615	TRUE	TRUE
10	16	1	TRUE	TRUE
0	16	0.0942029	FALSE	TRUE
0	10	0.2	FALSE	TRUE
14	18	0.5	TRUE	TRUE
0	12	1	FALSE	TRUE
23	23	0.284091	TRUE	TRUE
1	1	0.114286	TRUE	TRUE
23	23	0.361111	TRUE	TRUE
23	23	0.571429	TRUE	TRUE
0	23	0.0228013	FALSE	TRUE
23	23	0.333333	TRUE	TRUE
23	23	0.287879	TRUE	TRUE
0	12	0.5	FALSE	TRUE
22	23	0.308725	TRUE	TRUE
23	23	0.268041	TRUE	TRUE
23	23	0.29646	TRUE	TRUE
1	2	0.0660377	TRUE	TRUE
23	23	0.325301	TRUE	TRUE
23	23	0.303371	TRUE	TRUE
16	21	0.428571	TRUE	TRUE
23	23	0.287671	TRUE	TRUE
0	3	0.115385	FALSE	TRUE
22	23	0.327869	TRUE	TRUE
20	22	0.482759	TRUE	TRUE
1	1	0.0731707	TRUE	TRUE
1	1	0.0714286	TRUE	TRUE
17	23	0.492308	TRUE	TRUE
0	3	0.0821918	FALSE	TRUE
1	1	0.111111	TRUE	TRUE
20	23	0.416667	TRUE	TRUE
1	1	0.129032	TRUE	TRUE
7	11	0.0978723	TRUE	TRUE
3	13	0.0833333	TRUE	TRUE
0	15	0.183673	FALSE	TRUE
1	1	0.044586	TRUE	TRUE
1	1	0.0379747	TRUE	TRUE
12	19	1	TRUE	TRUE
1	5	0.0390625	TRUE	TRUE
1	2	0.040404	TRUE	TRUE
0	6	0.125	FALSE	TRUE
0	6	0.111111	FALSE	TRUE
0	9	0.0512821	FALSE	TRUE
1	12	0.125749	TRUE	TRUE
1	17	0.136095	TRUE	TRUE
1	15	0.0833333	TRUE	TRUE
1	7	0.0416667	TRUE	TRUE
3	3	0.0326797	TRUE	TRUE
1	1	0.0379747	TRUE	TRUE
0	9	0.192308	FALSE	TRUE
21	22	0.256098	TRUE	TRUE
1	2	0.044586	TRUE	TRUE
0	4	0.0769231	FALSE	TRUE
1	2	0.0387597	TRUE	TRUE
1	1	0.157895	TRUE	TRUE
17	19	1	TRUE	TRUE
1	1	0.133333	TRUE	TRUE
0	21	0.0625	FALSE	TRUE
0	21	0.0588235	FALSE	TRUE
0	2	0.0677966	FALSE	TRUE
0	12	0.2	FALSE	TRUE
3	10	0.166667	TRUE	TRUE
1	3	0.0434783	TRUE	TRUE
0	3	0.0614035	FALSE	TRUE
0	9	0.0434783	FALSE	TRUE
0	12	0.407407	FALSE	TRUE
2	7	0.142857	TRUE	TRUE
2	7	0.142857	TRUE	TRUE
17	21	0.277778	TRUE	TRUE
0	2	0.0454545	FALSE	TRUE
1	1	0.0697674	TRUE	TRUE
1	1	0.363636	TRUE	TRUE
23	23	0.368421	TRUE	TRUE
1	2	0.040404	TRUE	TRUE
1	1	0.16	TRUE	TRUE
1	1	0.108108	TRUE	TRUE
1	1	0.047619	TRUE	TRUE
23	23	0.29078	TRUE	TRUE
0	2	0.0588235	FALSE	TRUE
22	22	0.370787	TRUE	TRUE
0	2	0.0769231	FALSE	TRUE
1	19	0.0869565	TRUE	TRUE
0	2	0.0655738	FALSE	TRUE
21	22	0.372881	TRUE	TRUE
0	5	0.181818	FALSE	TRUE
23	23	0.435897	TRUE	TRUE
0	8	0.2	FALSE	TRUE
0	5	0.32	FALSE	TRUE
0	17	0.333333	FALSE	TRUE
1	1	0.103448	TRUE	TRUE
1	1	0.1	TRUE	TRUE
1	18	0.388889	TRUE	TRUE
1	1	0.409524	TRUE	TRUE
1	1	0.0555556	TRUE	TRUE
22	23	0.21875	TRUE	TRUE
1	1	0.118644	TRUE	TRUE
11	19	1	TRUE	TRUE
1	6	0.2	TRUE	TRUE
1	1	0.075	TRUE	TRUE
23	23	0.246479	TRUE	TRUE
0	2	0.0449438	FALSE	TRUE
0	9	0.111111	FALSE	TRUE
1	1	0.09375	TRUE	TRUE
23	23	0.333333	TRUE	TRUE
0	2	0.129032	FALSE	TRUE
22	22	0.333333	TRUE	TRUE
0	2	0.039604	FALSE	TRUE
1	1	0.09375	TRUE	TRUE
1	2	0.018797	TRUE	TRUE
22	23	0.336538	TRUE	TRUE
0	2	0.0526316	FALSE	TRUE
0	2	0.0289855	FALSE	TRUE
22	23	0.306452	TRUE	TRUE
22	23	0.311111	TRUE	TRUE
20	22	0.333333	TRUE	TRUE
1	1	0.0697674	TRUE	TRUE
0	2	0.038835	FALSE	TRUE
18	22	0.298246	TRUE	TRUE
1	1	0.0526316	TRUE	TRUE
0	2	0.166667	FALSE	TRUE
0	2	0.166667	FALSE	TRUE
21	23	1	TRUE	TRUE
1	1	0.0454545	TRUE	TRUE
19	22	0.342857	TRUE	TRUE
21	23	0.428571	TRUE	TRUE
1	1	0.0285714	TRUE	TRUE
1	1	0.0333333	TRUE	TRUE
1	3	0.0631579	TRUE	TRUE
6	6	0.173913	TRUE	TRUE
1	1	0.0983607	TRUE	TRUE
1	1	0.1	TRUE	TRUE
1	17	0.162791	TRUE	TRUE
1	20	0.214286	TRUE	TRUE
0	2	0.1	FALSE	TRUE
0	2	0.0294118	FALSE	TRUE
23	23	0.350877	TRUE	TRUE
1	10	0.0315315	TRUE	TRUE
0	15	0.0797546	FALSE	TRUE
1	19	0.18	TRUE	TRUE
0	2	0.166667	FALSE	TRUE
1	1	0.103896	TRUE	TRUE
0	16	0.047619	FALSE	TRUE
0	9	0.163265	FALSE	TRUE
0	6	0.202703	FALSE	TRUE
0	6	0.107438	FALSE	TRUE
0	3	0.0990099	FALSE	TRUE
1	13	0.209877	TRUE	TRUE
1	20	0.355263	TRUE	TRUE
0	2	0.027027	FALSE	TRUE
3	11	0.166667	TRUE	TRUE
23	23	0.294118	TRUE	TRUE
2	14	0.181818	TRUE	TRUE
21	23	0.310345	TRUE	TRUE
23	23	0.33871	TRUE	TRUE
0	4	0.285714	FALSE	TRUE
1	1	0.0789474	TRUE	TRUE
22	23	0.578947	TRUE	TRUE
1	12	0.0972222	TRUE	TRUE
1	15	0.5	TRUE	TRUE
1	5	0.333333	TRUE	TRUE
4	12	0.5	TRUE	TRUE
1	1	0.0833333	TRUE	TRUE
15	18	0.3125	TRUE	TRUE
23	23	0.263889	TRUE	TRUE
0	2	0.0412371	FALSE	TRUE
21	23	0.217391	TRUE	TRUE
23	23	0.348387	TRUE	TRUE
1	1	0.103448	TRUE	TRUE
11	16	0.5	TRUE	TRUE
23	23	0.277778	TRUE	TRUE
23	23	0.276486	TRUE	TRUE
23	23	0.25	TRUE	TRUE
1	1	0.0769231	TRUE	TRUE
1	4	0.0196078	TRUE	TRUE
1	1	0.105263	TRUE	TRUE
22	23	0.28125	TRUE	TRUE
0	13	0.142857	FALSE	TRUE
23	23	0.275676	TRUE	TRUE
1	3	0.075	TRUE	TRUE
1	1	0.047619	TRUE	TRUE
21	23	0.291667	TRUE	TRUE
21	22	1	TRUE	TRUE
1	1	0.114286	TRUE	TRUE
1	2	0.057971	TRUE	TRUE
0	7	0.2	FALSE	TRUE
1	1	0.0327869	TRUE	TRUE
23	23	0.243902	TRUE	TRUE
23	23	0.251534	TRUE	TRUE
23	23	0.245455	TRUE	TRUE
0	17	0.333333	FALSE	TRUE
1	1	0.0625	TRUE	TRUE
22	23	0.306667	TRUE	TRUE
20	21	1	TRUE	TRUE
13	19	0.37037	TRUE	TRUE
1	5	0.333333	TRUE	TRUE
0	2	0.0344828	FALSE	TRUE
21	23	0.26776	TRUE	TRUE
22	23	0.418605	TRUE	TRUE
1	1	0.0833333	TRUE	TRUE
0	12	0.6	FALSE	TRUE
0	2	0.0540541	FALSE	TRUE
23	23	0.285714	TRUE	TRUE
23	23	0.276596	TRUE	TRUE
1	1	0.04	TRUE	TRUE
21	23	0.358025	TRUE	TRUE
0	2	0.057971	FALSE	TRUE
23	23	0.325397	TRUE	TRUE
1	1	0.181818	TRUE	TRUE
1	2	0.0485437	TRUE	TRUE
20	23	0.363636	TRUE	TRUE
1	1	0.0491803	TRUE	TRUE
3	14	0.0675676	TRUE	TRUE
23	23	0.273585	TRUE	TRUE
1	16	0.2	TRUE	TRUE
0	12	0.214286	FALSE	TRUE
22	23	0.313433	TRUE	TRUE
21	23	0.448276	TRUE	TRUE
0	2	0.0701754	FALSE	TRUE
1	1	0.0731707	TRUE	TRUE
23	23	0.323529	TRUE	TRUE
0	2	0.0740741	FALSE	TRUE
1	1	0.0714286	TRUE	TRUE
1	2	0.183784	TRUE	TRUE
1	1	0.0857143	TRUE	TRUE
21	23	0.2875	TRUE	TRUE
23	23	0.291892	TRUE	TRUE
0	3	0.0512821	FALSE	TRUE
23	23	0.227273	TRUE	TRUE
23	23	0.304094	TRUE	TRUE
0	3	0.03125	FALSE	TRUE
0	23	0.482759	FALSE	TRUE
1	1	0.0421053	TRUE	TRUE
1	1	0.135593	TRUE	TRUE
20	23	0.270833	TRUE	TRUE
22	23	0.305785	TRUE	TRUE
1	1	0.0810811	TRUE	TRUE
1	1	0.0217391	TRUE	TRUE
0	2	0.0625	FALSE	TRUE
0	2	0.0258065	FALSE	TRUE
0	15	0.101266	FALSE	TRUE
0	2	0.0606061	FALSE	TRUE
21	23	0.346667	TRUE	TRUE
22	23	0.272727	TRUE	TRUE
22	23	0.31	TRUE	TRUE
1	1	0.136364	TRUE	TRUE
0	2	0.0416667	FALSE	TRUE
1	3	0.1	TRUE	TRUE
5	6	0.375	TRUE	TRUE
1	1	0.0364964	TRUE	TRUE
1	1	0.0359712	TRUE	TRUE
10	13	1	TRUE	TRUE
0	9	0.333333	FALSE	TRUE
1	1	0.102564	TRUE	TRUE
1	1	0.075	TRUE	TRUE
1	1	0.0267857	TRUE	TRUE
1	1	0.105263	TRUE	TRUE
23	23	0.267327	TRUE	TRUE
0	7	0.0909091	FALSE	TRUE
1	1	0.0701754	TRUE	TRUE
22	23	0.361702	TRUE	TRUE
1	1	0.047619	TRUE	TRUE
1	1	0.0481928	TRUE	TRUE
1	1	0.0517241	TRUE	TRUE
1	1	0.0517241	TRUE	TRUE
0	2	0.030303	FALSE	TRUE
23	23	0.235294	TRUE	TRUE
1	1	0.166667	TRUE	TRUE
0	10	0.0869565	FALSE	TRUE
1	1	0.107143	TRUE	TRUE
23	23	0.294643	TRUE	TRUE
1	1	0.075	TRUE	TRUE
0	7	0.222222	FALSE	TRUE
1	1	0.0430108	TRUE	TRUE
23	23	0.292135	TRUE	TRUE
20	23	0.354839	TRUE	TRUE
23	23	0.231405	TRUE	TRUE
13	16	0.402299	TRUE	TRUE
7	15	0.333333	TRUE	TRUE
4	17	0.166667	TRUE	TRUE
10	14	0.218182	TRUE	TRUE
6	14	0.1125	TRUE	TRUE
0	15	0.0645161	FALSE	TRUE
0	15	0.0666667	FALSE	TRUE
3	16	0.333333	TRUE	TRUE
23	23	0.306122	TRUE	TRUE
0	19	0.18	FALSE	TRUE
1	17	0.146341	TRUE	TRUE
1	5	0.125	TRUE	TRUE
1	3	0.125	TRUE	TRUE
23	23	0.301587	TRUE	TRUE
0	16	0.0678497	FALSE	TRUE
0	16	0.0721785	FALSE	TRUE
0	9	0.0909091	FALSE	TRUE
0	4	0.148148	FALSE	TRUE
0	10	0.333333	FALSE	TRUE
1	2	0.0833333	TRUE	TRUE
1	1	0.181818	TRUE	TRUE
18	23	0.5	TRUE	TRUE
0	2	0.0506329	FALSE	TRUE
21	23	0.416667	TRUE	TRUE
1	1	0.210526	TRUE	TRUE
0	15	0.15	FALSE	TRUE
0	6	0.1	FALSE	TRUE
0	2	0.0485437	FALSE	TRUE
23	23	0.35	TRUE	TRUE
1	14	0.0465116	TRUE	TRUE
1	14	0.047619	TRUE	TRUE
1	1	0.0666667	TRUE	TRUE
23	23	0.424242	TRUE	TRUE
1	1	0.08	TRUE	TRUE
23	23	0.316832	TRUE	TRUE
3	8	1	TRUE	TRUE
0	2	0.0816327	FALSE	TRUE
23	23	0.321053	TRUE	TRUE
0	3	0.025	FALSE	TRUE
0	3	0.025	FALSE	TRUE
23	23	0.444444	TRUE	TRUE
23	23	0.341085	TRUE	TRUE
1	1	0.1	TRUE	TRUE
23	23	0.318386	TRUE	TRUE
0	5	0.105263	FALSE	TRUE
1	1	0.046875	TRUE	TRUE
1	2	0.111111	TRUE	TRUE
1	1	0.0517241	TRUE	TRUE
1	1	0.115385	TRUE	TRUE
0	13	0.153846	FALSE	TRUE
1	1	0.0731707	TRUE	TRUE
16	21	1	TRUE	TRUE
19	22	0.333333	TRUE	TRUE
1	15	0.128079	TRUE	TRUE
2	19	0.134259	TRUE	TRUE
1	19	0.127358	TRUE	TRUE
1	13	0.18107	TRUE	TRUE
0	2	0.0421053	FALSE	TRUE
13	22	1	TRUE	TRUE
23	23	0.22	TRUE	TRUE
0	7	0.0769231	FALSE	TRUE
0	2	0.0430108	FALSE	TRUE
1	1	0.0406977	TRUE	TRUE
1	5	0.0526316	TRUE	TRUE
1	2	0.0588235	TRUE	TRUE
1	1	0.0833333	TRUE	TRUE
23	23	0.278846	TRUE	TRUE
23	23	0.324468	TRUE	TRUE
1	1	0.1	TRUE	TRUE
23	23	0.307339	TRUE	TRUE
23	23	0.267782	TRUE	TRUE
0	17	0.0285714	FALSE	TRUE
0	8	0.0625	FALSE	TRUE
1	18	0.0751445	TRUE	TRUE
1	12	0.0391304	TRUE	TRUE
0	4	0.0394737	FALSE	TRUE
18	22	0.473684	TRUE	TRUE
21	23	0.333333	TRUE	TRUE
1	1	0.102941	TRUE	TRUE
23	23	0.295082	TRUE	TRUE
21	23	0.27027	TRUE	TRUE
0	2	0.0588235	FALSE	TRUE
1	14	0.2	TRUE	TRUE
1	7	0.157895	TRUE	TRUE
22	23	0.282258	TRUE	TRUE
1	1	0.03125	TRUE	TRUE
1	1	0.0731707	TRUE	TRUE
21	22	1	TRUE	TRUE
1	1	0.107143	TRUE	TRUE
0	2	0.0526316	FALSE	TRUE
22	23	0.230769	TRUE	TRUE
1	1	0.0888889	TRUE	TRUE
3	9	0.0641026	TRUE	TRUE
3	10	0.0641026	TRUE	TRUE
0	16	0.363636	FALSE	TRUE
1	1	0.0625	TRUE	TRUE
22	23	0.5	TRUE	TRUE
1	1	0.16	TRUE	TRUE
1	1	0.0833333	TRUE	TRUE
1	1	0.0266667	TRUE	TRUE
23	23	0.589286	TRUE	TRUE
1	2	0.0638298	TRUE	TRUE
1	1	0.06	TRUE	TRUE
1	1	0.1	TRUE	TRUE
1	1	0.107143	TRUE	TRUE
23	23	0.405941	TRUE	TRUE
15	21	1	TRUE	TRUE
1	1	0.0508475	TRUE	TRUE
1	2	0.0625	TRUE	TRUE
1	1	0.115385	TRUE	TRUE
14	15	0.415584	TRUE	TRUE
0	2	0.0373832	FALSE	TRUE
1	12	0.5	TRUE	TRUE
1	2	0.0740741	TRUE	TRUE
0	2	0.0434783	FALSE	TRUE
2	15	1	TRUE	TRUE
2	15	1	TRUE	TRUE
22	23	0.245455	TRUE	TRUE
1	1	0.0442478	TRUE	TRUE
2	17	0.16	TRUE	TRUE
0	16	0.210526	FALSE	TRUE
22	23	0.328125	TRUE	TRUE
16	19	0.333333	TRUE	TRUE
1	2	0.0420168	TRUE	TRUE
1	1	0.029703	TRUE	TRUE
0	2	0.0434783	FALSE	TRUE
1	3	0.0322581	TRUE	TRUE
1	3	0.0336134	TRUE	TRUE
1	22	0.164179	TRUE	TRUE
2	2	0.0594059	TRUE	TRUE
3	13	0.0588235	TRUE	TRUE
0	4	0.2	FALSE	TRUE
0	4	0.166667	FALSE	TRUE
0	4	0.0789474	FALSE	TRUE
0	2	0.258824	FALSE	TRUE
2	12	0.287671	TRUE	TRUE
0	10	0.15625	FALSE	TRUE
0	5	0.0409836	FALSE	TRUE
1	6	0.0310559	TRUE	TRUE
0	8	0.034188	FALSE	TRUE
1	15	0.0344828	TRUE	TRUE
1	21	0.0522388	TRUE	TRUE
0	2	0.0714286	FALSE	TRUE
1	1	0.0454545	TRUE	TRUE
1	1	0.0449438	TRUE	TRUE
0	3	0.0952381	FALSE	TRUE
0	19	0.2	FALSE	TRUE
0	15	0.130435	FALSE	TRUE
0	2	0.113636	FALSE	TRUE
1	1	0.107143	TRUE	TRUE
1	23	0.322034	TRUE	TRUE
0	2	0.126761	FALSE	TRUE
23	23	0.302632	TRUE	TRUE
21	22	0.290909	TRUE	TRUE
20	22	0.320513	TRUE	TRUE
1	1	0.0384615	TRUE	TRUE
0	2	0.0449438	FALSE	TRUE
0	2	0.0227273	FALSE	TRUE
1	1	0.05	TRUE	TRUE
23	23	0.333333	TRUE	TRUE
0	2	0.111111	FALSE	TRUE
1	1	0.0789474	TRUE	TRUE
21	23	0.363636	TRUE	TRUE
23	23	0.259259	TRUE	TRUE
23	23	0.275362	TRUE	TRUE
23	23	0.231707	TRUE	TRUE
0	22	0.238095	FALSE	TRUE
23	23	0.2875	TRUE	TRUE
10	20	1	TRUE	TRUE
19	22	0.294872	TRUE	TRUE
18	21	0.309524	TRUE	TRUE
21	23	0.280702	TRUE	TRUE
18	23	0.4	TRUE	TRUE
0	2	0.0263158	FALSE	TRUE
23	23	0.213115	TRUE	TRUE
23	23	0.265957	TRUE	TRUE
15	22	0.5	TRUE	TRUE
1	1	0.172414	TRUE	TRUE
0	2	0.0892857	FALSE	TRUE
22	23	0.338983	TRUE	TRUE
23	23	0.259259	TRUE	TRUE
1	3	0.142857	TRUE	TRUE
1	1	0.0588235	TRUE	TRUE
1	1	0.036036	TRUE	TRUE
23	23	0.273438	TRUE	TRUE
0	2	0.0416667	FALSE	TRUE
1	1	0.12	TRUE	TRUE
21	22	0.26	TRUE	TRUE
1	1	0.0617284	TRUE	TRUE
1	1	0.0520833	TRUE	TRUE
22	23	0.384615	TRUE	TRUE
1	1	0.0789474	TRUE	TRUE
21	23	0.333333	TRUE	TRUE
1	1	0.0810811	TRUE	TRUE
0	2	0.0487805	FALSE	TRUE
21	22	0.5	TRUE	TRUE
23	23	0.288991	TRUE	TRUE
0	3	0.0430108	FALSE	TRUE
1	1	0.0666667	TRUE	TRUE
2	11	0.230769	TRUE	TRUE
23	23	0.220588	TRUE	TRUE
1	1	0.0833333	TRUE	TRUE
1	1	0.0197044	TRUE	TRUE
0	2	0.0344828	FALSE	TRUE
0	5	0.0625	FALSE	TRUE
0	3	0.133333	FALSE	TRUE
0	8	0.105263	FALSE	TRUE
1	1	0.0571429	TRUE	TRUE
1	1	0.130435	TRUE	TRUE
1	2	0.207547	TRUE	TRUE
1	8	1	TRUE	TRUE
1	1	0.15	TRUE	TRUE
1	1	0.0348259	TRUE	TRUE
23	23	0.264151	TRUE	TRUE
12	16	0.5	TRUE	TRUE
1	9	0.0458716	TRUE	TRUE
0	2	0.0655738	FALSE	TRUE
2	3	0.0280374	TRUE	TRUE
22	23	0.243697	TRUE	TRUE
20	23	0.432432	TRUE	TRUE
23	23	0.303922	TRUE	TRUE
0	3	0.0606061	FALSE	TRUE
0	18	0.5	FALSE	TRUE
22	23	0.307229	TRUE	TRUE
1	4	0.0483871	TRUE	TRUE
22	23	0.222222	TRUE	TRUE
0	16	0.222222	FALSE	TRUE
1	1	0.037234	TRUE	TRUE
0	2	0.0333333	FALSE	TRUE
0	7	0.102041	FALSE	TRUE
1	1	0.113924	TRUE	TRUE
0	17	0.222222	FALSE	TRUE
1	1	0.194444	TRUE	TRUE
0	3	0.2	FALSE	TRUE
1	1	0.130435	TRUE	TRUE
0	21	0.25	FALSE	TRUE
1	1	0.0909091	TRUE	TRUE
1	1	0.118644	TRUE	TRUE
0	6	0.0704225	FALSE	TRUE
2	13	0.114286	TRUE	TRUE
0	18	0.185714	FALSE	TRUE
3	13	0.212121	TRUE	TRUE
1	10	0.149254	TRUE	TRUE
19	19	0.318436	TRUE	TRUE
23	23	0.365269	TRUE	TRUE
1	1	0.0373134	TRUE	TRUE
1	2	0.0529801	TRUE	TRUE
23	23	0.430556	TRUE	TRUE
1	1	0.111111	TRUE	TRUE
6	7	0.24	TRUE	TRUE
0	2	0.04	FALSE	TRUE
1	1	0.06	TRUE	TRUE
0	18	0.4	FALSE	TRUE
1	8	0.106383	TRUE	TRUE
0	7	0.0227273	FALSE	TRUE
0	5	0.0178571	FALSE	TRUE
0	7	0.124138	FALSE	TRUE
0	6	0.0677507	FALSE	TRUE
0	7	0.036036	FALSE	TRUE
0	7	0.0176211	FALSE	TRUE
0	8	0.0753425	FALSE	TRUE
1	17	0.0282051	TRUE	TRUE
18	23	0.341357	TRUE	TRUE
0	11	0.0246479	FALSE	TRUE
0	12	0.0408163	FALSE	TRUE
1	1	0.075	TRUE	TRUE
23	23	0.309859	TRUE	TRUE
0	3	0.142857	FALSE	TRUE
0	2	0.1	FALSE	TRUE
1	1	0.0810811	TRUE	TRUE
23	23	0.264574	TRUE	TRUE
1	1	0.0543478	TRUE	TRUE
1	2	0.131579	TRUE	TRUE
8	17	0.5	TRUE	TRUE
23	23	0.257143	TRUE	TRUE
1	1	0.0425532	TRUE	TRUE
2	2	0.119048	TRUE	TRUE
21	23	0.288889	TRUE	TRUE
21	22	0.2	TRUE	TRUE
23	23	0.54717	TRUE	TRUE
1	11	0.0408163	TRUE	TRUE
0	23	0.118033	FALSE	TRUE
0	9	0.125506	FALSE	TRUE
0	10	0.125506	FALSE	TRUE
1	21	0.428571	TRUE	TRUE
0	7	0.25	FALSE	TRUE
0	15	0.0839161	FALSE	TRUE
0	11	0.217391	FALSE	TRUE
0	11	0.23913	FALSE	TRUE
0	7	0.2	FALSE	TRUE
1	2	0.025	TRUE	TRUE
1	5	0.0322581	TRUE	TRUE
1	6	0.0314136	TRUE	TRUE
1	5	0.0326087	TRUE	TRUE
1	5	0.166667	TRUE	TRUE
23	23	0.301075	TRUE	TRUE
1	3	0.0423729	TRUE	TRUE
1	6	0.0684932	TRUE	TRUE
2	22	0.155689	TRUE	TRUE
1	10	0.25	TRUE	TRUE
1	14	0.0909091	TRUE	TRUE
23	23	0.326371	TRUE	TRUE
1	1	0.1875	TRUE	TRUE
1	1	0.104167	TRUE	TRUE
1	1	0.0806452	TRUE	TRUE
1	1	0.0405405	TRUE	TRUE
0	17	1	FALSE	TRUE
0	2	0.0759494	FALSE	TRUE
22	23	0.247619	TRUE	TRUE
0	2	0.0571429	FALSE	TRUE
22	23	0.323232	TRUE	TRUE
23	23	0.29932	TRUE	TRUE
1	1	0.1	TRUE	TRUE
5	11	0.384615	TRUE	TRUE
23	23	0.255319	TRUE	TRUE
3	19	0.0808081	TRUE	TRUE
21	23	0.383178	TRUE	TRUE
1	2	0.0638298	TRUE	TRUE
1	1	0.08	TRUE	TRUE
1	4	0.0526316	TRUE	TRUE
1	1	0.0681818	TRUE	TRUE
0	2	0.0540541	FALSE	TRUE
1	19	0.23622	TRUE	TRUE
5	21	0.247788	TRUE	TRUE
23	23	0.312195	TRUE	TRUE
4	4	0.267857	TRUE	TRUE
1	1	0.0638298	TRUE	TRUE
23	23	0.254545	TRUE	TRUE
1	2	0.0652174	TRUE	TRUE
1	1	0.0833333	TRUE	TRUE
0	13	0.142857	FALSE	TRUE
19	23	0.313725	TRUE	TRUE
1	1	0.157895	TRUE	TRUE
16	18	0.296296	TRUE	TRUE
0	22	0.516667	FALSE	TRUE
1	1	0.0952381	TRUE	TRUE
0	11	0.2	FALSE	TRUE
1	1	0.107143	TRUE	TRUE
1	2	0.242424	TRUE	TRUE
0	16	0.176471	FALSE	TRUE
2	2	0.315789	TRUE	TRUE
1	1	0.0571429	TRUE	TRUE
1	1	0.0283019	TRUE	TRUE
1	1	0.125	TRUE	TRUE
20	22	0.26087	TRUE	TRUE
1	1	0.0784314	TRUE	TRUE
23	23	0.237762	TRUE	TRUE
23	23	0.283019	TRUE	TRUE
19	23	0.230769	TRUE	TRUE
0	10	0.0714286	FALSE	TRUE
21	23	0.321839	TRUE	TRUE
0	23	0.2	FALSE	TRUE
16	20	0.5	TRUE	TRUE
1	8	0.0833333	TRUE	TRUE
0	22	0.0608696	FALSE	TRUE
0	21	0.0645161	FALSE	TRUE
0	23	0.12069	FALSE	TRUE
0	14	0.0387097	FALSE	TRUE
0	21	0.0628272	FALSE	TRUE
22	23	0.105919	TRUE	TRUE
1	1	0.057971	TRUE	TRUE
0	6	0.0909091	FALSE	TRUE
0	11	0.105263	FALSE	TRUE
1	2	0.0769231	TRUE	TRUE
21	22	0.270833	TRUE	TRUE
0	14	0.117647	FALSE	TRUE
0	23	0.0780142	FALSE	TRUE
0	23	0.102564	FALSE	TRUE
1	23	0.118852	TRUE	TRUE
1	22	0.47619	TRUE	TRUE
1	21	0.157895	TRUE	TRUE
1	22	0.454545	TRUE	TRUE
0	8	0.333333	FALSE	TRUE
0	14	0.5	FALSE	TRUE
1	12	0.0392157	TRUE	TRUE
0	2	0.0384615	FALSE	TRUE
1	1	0.115385	TRUE	TRUE
9	19	1	TRUE	TRUE
23	23	0.27027	TRUE	TRUE
0	2	0.176471	FALSE	TRUE
1	4	0.0731707	TRUE	TRUE
1	7	0.0333333	TRUE	TRUE
17	22	0.347826	TRUE	TRUE
0	2	0.0677966	FALSE	TRUE
8	20	0.0478469	TRUE	TRUE
8	20	0.0555556	TRUE	TRUE
0	20	0.235294	FALSE	TRUE
23	23	0.251799	TRUE	TRUE
1	8	0.0512821	TRUE	TRUE
1	8	0.0512821	TRUE	TRUE
1	1	0.035503	TRUE	TRUE
0	14	0.258065	FALSE	TRUE
1	1	0.108696	TRUE	TRUE
20	22	0.337662	TRUE	TRUE
1	1	0.0625	TRUE	TRUE
20	23	0.391304	TRUE	TRUE
0	2	0.133333	FALSE	TRUE
1	1	0.130435	TRUE	TRUE
0	7	0.0330189	FALSE	TRUE
1	1	0.0410095	TRUE	TRUE
12	19	0.375	TRUE	TRUE
22	23	0.328125	TRUE	TRUE
23	23	0.272727	TRUE	TRUE
23	23	0.306452	TRUE	TRUE
12	21	0.5	TRUE	TRUE
1	7	0.5	TRUE	TRUE
0	13	0.105263	FALSE	TRUE
1	1	0.0857143	TRUE	TRUE
23	23	0.342857	TRUE	TRUE
0	2	0.030303	FALSE	TRUE
22	23	0.294118	TRUE	TRUE
23	23	0.283784	TRUE	TRUE
2	4	0.380952	TRUE	TRUE
18	22	1	TRUE	TRUE
0	18	0.208333	FALSE	TRUE
17	22	0.451613	TRUE	TRUE
0	23	0.0733945	FALSE	TRUE
0	20	0.0353982	FALSE	TRUE
0	23	0.0416667	FALSE	TRUE
1	2	0.111111	TRUE	TRUE
2	2	0.190476	TRUE	TRUE
0	21	0.28	FALSE	TRUE
1	1	0.0819672	TRUE	TRUE
14	22	1	TRUE	TRUE
0	2	0.0574713	FALSE	TRUE
1	9	0.0625	TRUE	TRUE
1	1	0.0555556	TRUE	TRUE
1	1	0.0566038	TRUE	TRUE
23	23	0.656	TRUE	TRUE
1	1	0.0857143	TRUE	TRUE
1	1	0.0857143	TRUE	TRUE
1	1	0.315789	TRUE	TRUE
4	4	0.333333	TRUE	TRUE
19	22	0.568966	TRUE	TRUE
1	6	0.136364	TRUE	TRUE
1	1	0.151515	TRUE	TRUE
0	2	0.0930233	FALSE	TRUE
1	1	0.15	TRUE	TRUE
22	23	1	TRUE	TRUE
0	14	0.857143	FALSE	TRUE
1	1	0.114286	TRUE	TRUE
0	17	0.318182	FALSE	TRUE
1	1	0.179487	TRUE	TRUE
0	2	0.0689655	FALSE	TRUE
1	6	0.25	TRUE	TRUE
1	6	0.2	TRUE	TRUE
1	1	0.0833333	TRUE	TRUE
18	22	0.585366	TRUE	TRUE
1	1	0.0697674	TRUE	TRUE
0	17	0.0483871	FALSE	TRUE
0	5	0.139535	FALSE	TRUE
1	1	0.115385	TRUE	TRUE
0	2	0.0909091	FALSE	TRUE
0	5	0.142857	FALSE	TRUE
22	23	0.513514	TRUE	TRUE
1	2	0.2	TRUE	TRUE
1	2	0.142857	TRUE	TRUE
23	23	0.421687	TRUE	TRUE
0	2	0.0373832	FALSE	TRUE
22	23	0.539216	TRUE	TRUE
0	7	0.5	FALSE	TRUE
23	23	0.71875	TRUE	TRUE
1	2	0.0833333	TRUE	TRUE
1	1	0.0612245	TRUE	TRUE
0	2	0.0519481	FALSE	TRUE
18	21	1	TRUE	TRUE
1	5	0.119048	TRUE	TRUE
0	6	1	FALSE	TRUE

## Sheet: Figure S1
Coverage 60x, 2 samples																			Coverage 30x, 2 samples																			Coverage 60x, 3 samples
Strelka2			Strelka2 + Moss			Mutect2			Mutect2 + Moss			multi-sample Mutect2			multisnv				Strelka2			Strelka2 + Moss			Mutect2			Mutect2 + Moss			multi-sample Mutect2			multisnv				Strelka2			Strelka2 + Moss			Mutect2			Mutect2 + Moss
Recall	Precision	Treshold	Recall	Precision	Treshold	Recall	Precision	Treshold	Recall	Precision	Treshold	Recall	Precision	Treshold	Recall	Precision	Treshold		Recall	Precision	Treshold	Recall	Precision	Treshold	Recall	Precision	Treshold	Recall	Precision	Treshold	Recall	Precision	Treshold	Recall	Precision	Treshold		Recall	Precision	Treshold	Recall	Precision	Treshold	Recall	Precision	Treshold	Recall	Precision	Treshold
0.628624	0.924634	0	0.629032	0.925234	0	0.284473	0.999861	5.3	0.539482	0.992828	0.000270703	0.566326	0.997496	3	0.481582	0.999918	0		0.518813	0.926637	0	0.519392	0.927671	0.000202192	0.0617973	1	5.3	0.495958	0.977909	0.000399801	0.482332	0.983332	3	0.405711	0.999935	0		0.745386	0.907194	0	0.745978	0.907915	0	0.393244	0.9999	5.3	0.624608	0.990832	0.000270703
0.628624	0.924651	0	0.629032	0.925252	0.000168939	0.28446	0.999861	5.3	0.539482	0.992852	0.000276543	0.566313	0.997496	3	0.481569	0.999918	0		0.518813	0.926658	0	0.519392	0.927693	0.00020331	0.0617841	1	5.32	0.495958	0.977935	0.000411505	0.482319	0.983332	3.01	0.405698	0.999935	0		0.745386	0.907209	0	0.745978	0.90793	0.000112651	0.39323	0.9999	5.3	0.624608	0.990853	0.000276543
0.628624	0.924669	0	0.629032	0.92527	0.0014345	0.284447	0.999861	5.3	0.539482	0.992877	0.000323721	0.566313	0.997519	3	0.481556	0.999918	0		0.518813	0.92668	0	0.519392	0.927715	0.000217028	0.061771	1	5.32	0.495958	0.97796	0.00046858	0.482319	0.983358	3.01	0.405685	0.999935	0		0.745386	0.907223	0	0.745978	0.907944	0.000125676	0.393217	0.9999	5.3	0.624608	0.990873	0.000286065
0.628611	0.924668	0.12	0.629032	0.925288	0.00152537	0.284434	0.999861	5.3	0.539482	0.992901	0.00217191	0.5663	0.997519	3	0.481542	0.999918	0		0.518813	0.926702	0	0.519392	0.927737	0.000219331	0.0617578	1	5.33	0.495958	0.977985	0.000726392	0.482306	0.983358	3.01	0.405672	0.999935	0		0.745386	0.907238	0	0.745978	0.907959	0.00129925	0.393204	0.9999	5.3	0.624608	0.990894	0.000323721
0.628597	0.924666	0.12	0.629032	0.925305	0.00154379	0.28442	0.999861	5.3	0.539469	0.9929	0.00522615	0.5663	0.997542	3	0.481529	0.999918	0		0.518813	0.926724	0	0.519392	0.927758	0.00436414	0.0617446	1	5.36	0.495958	0.978011	0.000833221	0.482293	0.983357	3.01	0.405658	0.999935	0		0.745372	0.907236	0.12	0.745978	0.907974	0.0013821	0.393191	0.9999	5.3	0.624608	0.990915	0.00217191
0.628597	0.924684	0.13	0.629032	0.925323	0.00159246	0.284407	0.999861	5.31	0.539469	0.992924	0.00706768	0.566287	0.997542	3.01	0.481516	0.999918	0		0.518813	0.926746	0.09	0.519392	0.92778	0.00600809	0.0617315	1	5.36	0.495958	0.978036	0.00177245	0.48228	0.983357	3.01	0.405645	0.999935	0		0.745359	0.907235	0.12	0.745978	0.907988	0.00138399	0.393178	0.9999	5.3	0.624595	0.990914	0.00361327
0.628584	0.924683	0.14	0.629032	0.925341	0.00161907	0.284394	0.999861	5.31	0.539456	0.992924	0.00772115	0.566287	0.997565	3.01	0.481503	0.999918	0		0.518813	0.926767	0.09	0.519392	0.927802	0.00606942	0.0617183	1	5.37	0.495958	0.978062	0.00876133	0.482267	0.983357	3.01	0.405632	0.999935	0		0.745359	0.90725	0.13	0.745978	0.908003	0.0014345	0.393165	0.9999	5.3	0.624582	0.990914	0.00522615
0.628584	0.924701	0.15	0.629032	0.925359	0.00170493	0.284381	0.999861	5.31	0.539443	0.992924	0.00932305	0.566287	0.997588	3.01	0.48149	0.999918	0		0.518813	0.926789	0.1	0.519392	0.927824	0.00612383	0.0617052	1	5.41	0.495945	0.978061	0.0141543	0.482267	0.983383	3.01	0.405619	0.999935	0		0.745359	0.907264	0.13	0.745978	0.908017	0.00143525	0.393151	0.9999	5.3	0.624569	0.990914	0.00560813
0.628571	0.924699	0.15	0.629032	0.925377	0.00175308	0.284368	0.999861	5.31	0.539443	0.992948	0.0117208	0.566287	0.997611	3.01	0.481477	0.999918	0		0.518813	0.926811	0.1	0.519392	0.927846	0.00641101	0.061692	1	5.42	0.495945	0.978086	0.0197023	0.482267	0.983409	3.01	0.405606	0.999935	0		0.745359	0.907279	0.13	0.745978	0.908032	0.00150638	0.393138	0.9999	5.3	0.624569	0.990935	0.00706768
0.628558	0.924698	0.15	0.629032	0.925395	0.00197266	0.284355	0.999861	5.31	0.53943	0.992948	0.018885	0.566273	0.997611	3.01	0.481463	0.999918	0		0.518813	0.926833	0.1	0.519392	0.927868	0.00693387	0.0616788	1	5.42	0.495932	0.978086	0.0215208	0.482253	0.983409	3.01	0.405593	0.999935	0		0.745359	0.907293	0.13	0.745978	0.908046	0.00151841	0.393125	0.9999	5.3	0.624556	0.990935	0.00758755
0.628558	0.924716	0.17	0.629032	0.925413	0.0020707	0.284341	0.999861	5.31	0.53943	0.992972	0.0237399	0.566273	0.997634	3.01	0.48145	0.999918	0		0.518813	0.926855	0.11	0.519392	0.927889	0.00725374	0.0616657	1	5.43	0.495919	0.978085	0.0215281	0.48224	0.983409	3.01	0.405579	0.999935	0		0.745346	0.907292	0.14	0.745978	0.908061	0.00152537	0.393112	0.9999	5.3	0.624543	0.990934	0.00772115
0.628558	0.924734	0.18	0.629032	0.925431	0.00210561	0.284328	0.999861	5.31	0.53943	0.992996	0.0307456	0.56626	0.997634	3.01	0.481437	0.999918	0		0.518813	0.926876	0.11	0.519392	0.927911	0.00730898	0.0616525	1	5.44	0.495919	0.978111	0.0231538	0.48224	0.983435	3.01	0.405566	0.999935	0		0.745346	0.907306	0.14	0.745978	0.908075	0.00154379	0.393099	0.9999	5.3	0.624529	0.990934	0.00932305
0.628558	0.924752	0.18	0.629032	0.925449	0.00218247	0.284328	0.999907	5.31	0.539417	0.992996	0.042916	0.56626	0.997657	3.01	0.481424	0.999918	0		0.518813	0.926898	0.11	0.519392	0.927933	0.00735581	0.0616393	1	5.45	0.495906	0.97811	0.0231695	0.482227	0.983434	3.02	0.405553	0.999935	0		0.745346	0.907321	0.15	0.745978	0.90809	0.00159246	0.393086	0.9999	5.3	0.624529	0.990955	0.0117208
0.628558	0.92477	0.18	0.629019	0.925447	0.00223975	0.284315	0.999907	5.31	0.539417	0.99302	0.0526294	0.566247	0.997657	3.02	0.481411	0.999918	0.0976		0.5188	0.926896	0.11	0.519392	0.927955	0.00753918	0.0616262	1	5.47	0.495906	0.978136	0.023588	0.482214	0.983434	3.02	0.40554	0.999935	0		0.745333	0.907319	0.15	0.745978	0.908105	0.00161907	0.393072	0.9999	5.3	0.624529	0.990976	0.013985
0.628558	0.924787	0.18	0.629019	0.925465	0.00228982	0.284302	0.999907	5.31	0.539403	0.99302	0.0659489	0.566234	0.997657	3.02	0.481398	0.999918	0.1022		0.5188	0.926918	0.11	0.519392	0.927977	0.00802069	0.061613	1	5.47	0.495892	0.978135	0.0241921	0.482201	0.983434	3.02	0.405527	0.999935	0		0.74532	0.907318	0.15	0.745978	0.908119	0.00170493	0.393059	0.9999	5.3	0.624529	0.990996	0.017865
0.628545	0.924786	0.19	0.629019	0.925483	0.00243291	0.284289	0.999907	5.31	0.539403	0.993044	0.106745	0.566234	0.99768	3.02	0.481384	0.999918	0.11		0.5188	0.92694	0.11	0.519379	0.927975	0.00812027	0.0615998	1	5.51	0.495879	0.978134	0.0269429	0.482201	0.98346	3.02	0.405514	0.999935	0		0.745307	0.907316	0.16	0.745978	0.908134	0.00184923	0.393046	0.9999	5.3	0.624529	0.991017	0.0183331
0.628532	0.924785	0.19	0.629019	0.925501	0.0024369	0.284276	0.999907	5.31	0.539403	0.993068	0.128313	0.566221	0.99768	3.02	0.481371	0.999918	0.1296		0.5188	0.926962	0.11	0.519379	0.927997	0.00860733	0.0615867	1	5.51	0.495866	0.978134	0.0350485	0.482188	0.98346	3.02	0.4055	0.999935	0		0.745307	0.907331	0.17	0.745978	0.908148	0.00185702	0.393033	0.9999	5.3	0.624516	0.991017	0.018885
0.628518	0.924783	0.2	0.629019	0.925519	0.00246359	0.284262	0.999907	5.32	0.539403	0.993092	0.13826	0.566208	0.99768	3.02	0.481358	0.999918	0.1931		0.5188	0.926984	0.11	0.519379	0.928019	0.0089197	0.0615735	1	5.53	0.495866	0.978159	0.0406517	0.482174	0.983459	3.02	0.405487	0.999935	0		0.745307	0.907345	0.17	0.745978	0.908163	0.00190072	0.39302	0.9999	5.3	0.624516	0.991037	0.020822
0.628518	0.924801	0.2	0.629019	0.925537	0.00246973	0.284249	0.999907	5.32	0.539403	0.993116	0.153027	0.566194	0.99768	3.02	0.481345	0.999918	0.1931		0.5188	0.927005	0.12	0.519379	0.92804	0.0101508	0.0615603	1	5.56	0.495853	0.978159	0.114392	0.482174	0.983485	3.02	0.405474	0.999935	0		0.745307	0.90736	0.18	0.745978	0.908177	0.0019062	0.393007	0.9999	5.31	0.624516	0.991058	0.0237399
0.628518	0.924819	0.2	0.629019	0.925555	0.00257557	0.284236	0.999907	5.32	0.53939	0.993116	0.164316	0.566194	0.997703	3.02	0.481332	0.999918	0.1931		0.5188	0.927027	0.12	0.519379	0.928062	0.0105676	0.0615472	1	5.56	0.49584	0.978158	0.139316	0.482174	0.983512	3.03	0.405461	0.999935	0		0.745307	0.907374	0.18	0.745978	0.908192	0.00191444	0.392993	0.9999	5.31	0.624516	0.991079	0.0246689
0.628518	0.924837	0.2	0.629019	0.925573	0.0025963	0.284223	0.999907	5.32	0.539377	0.993116	0.173791	0.566194	0.997726	3.02	0.481319	0.999918	0.1931		0.5188	0.927049	0.12	0.519379	0.928084	0.010569	0.061534	1	5.56	0.49584	0.978184	0.308308	0.482161	0.983511	3.03	0.405448	0.999935	0		0.745307	0.907389	0.18	0.745978	0.908206	0.00193928	0.39298	0.9999	5.31	0.624503	0.991079	0.0254935
0.628518	0.924855	0.2	0.629019	0.925591	0.00259778	0.28421	0.999907	5.32	0.539364	0.993116	0.204848	0.566181	0.997726	3.02	0.481305	0.999918	0.1931		0.5188	0.927071	0.13	0.519379	0.928106	0.0105743	0.0615208	1	5.56	0.495827	0.978183	0.379292	0.482161	0.983538	3.03	0.405435	0.999935	0		0.745307	0.907404	0.18	0.745978	0.908221	0.00195986	0.392967	0.9999	5.31	0.624503	0.991099	0.0307456
0.628505	0.924853	0.2	0.629019	0.925609	0.00262223	0.284197	0.999907	5.32	0.539351	0.993115	0.220557	0.566168	0.997726	3.02	0.481292	0.999918	0.1931		0.518787	0.927069	0.13	0.519379	0.928128	0.0109437	0.0615077	1	5.57	0.495827	0.978208	0.497559	0.482148	0.983537	3.03	0.405421	0.999935	0		0.745307	0.907418	0.18	0.745978	0.908236	0.00197266	0.392954	0.9999	5.31	0.62449	0.991099	0.0411766
0.628492	0.924852	0.2	0.629019	0.925627	0.00264481	0.284183	0.999907	5.32	0.539338	0.993115	0.249468	0.566155	0.997726	3.03	0.481279	0.999918	0.1931		0.518774	0.927067	0.14	0.519379	0.92815	0.011023	0.0614945	1	5.57	0.495813	0.978208	0.517547	0.482135	0.983537	3.03	0.405408	0.999935	0		0.745293	0.907417	0.19	0.745978	0.90825	0.0020707	0.392941	0.999899	5.31	0.624477	0.991099	0.042916
0.628479	0.92485	0.2	0.629019	0.925645	0.00273617	0.28417	0.999907	5.32	0.539324	0.993115	0.283825	0.566142	0.997726	3.03	0.481266	0.999918	0.1931		0.518774	0.927089	0.14	0.519379	0.928171	0.0112471	0.0614813	1	5.57	0.4958	0.978207	0.634327	0.482122	0.983537	3.03	0.405395	0.999935	0		0.74528	0.907415	0.19	0.745978	0.908265	0.00210561	0.392941	0.999933	5.31	0.624464	0.991099	0.0444564
0.628466	0.924849	0.2	0.629019	0.925663	0.00279574	0.284157	0.999907	5.32	0.539311	0.993115	0.300469	0.566129	0.997726	3.03	0.481253	0.999918	0.1931		0.518774	0.927111	0.14	0.519379	0.928193	0.0112571	0.0614682	1	5.58	0.495787	0.978207	0.634745	0.482109	0.983536	3.04	0.405382	0.999935	0		0.74528	0.90743	0.19	0.745978	0.908279	0.00211266	0.392928	0.999933	5.31	0.624464	0.99112	0.0526294
0.628453	0.924847	0.21	0.629019	0.925681	0.00291968	0.284144	0.999907	5.32	0.539311	0.993139	0.318602	0.566129	0.997749	3.03	0.48124	0.999918	0.1931		0.51876	0.927109	0.15	0.519379	0.928215	0.0112653	0.061455	1	5.59	0.495774	0.978206	0.675911	0.482095	0.983536	3.04	0.405369	0.999935	0		0.745267	0.907428	0.19	0.745978	0.908294	0.00213281	0.392915	0.999933	5.31	0.624464	0.99114	0.0538416
0.628439	0.924846	0.22	0.629019	0.925698	0.00293085	0.284131	0.999907	5.32	0.539311	0.993163	0.32519	0.566129	0.997773	3.03	0.481226	0.999918	0.1931		0.51876	0.927131	0.15	0.519379	0.928237	0.0115053	0.0614418	1	5.6	0.495774	0.978232	0.749336	0.482095	0.983562	3.04	0.405356	0.999935	0		0.745254	0.907427	0.2	0.745978	0.908308	0.00218247	0.392901	0.999933	5.31	0.624464	0.991161	0.061416
0.628439	0.924864	0.22	0.629019	0.925716	0.00293454	0.284118	0.999907	5.33	0.539298	0.993163	0.35764	0.566129	0.997796	3.03	0.481213	0.999918	0.1931		0.518747	0.927129	0.16	0.519379	0.928259	0.0115813	0.0614287	1	5.61	0.495774	0.978257	0.873785	0.482095	0.983589	3.04	0.405342	0.999935	0		0.745254	0.907441	0.2	0.745978	0.908323	0.0022207	0.392888	0.999933	5.31	0.62445	0.991161	0.0983328
0.628426	0.924862	0.22	0.629019	0.925734	0.00293962	0.284104	0.999907	5.33	0.539298	0.993187	0.379106	0.566129	0.997819	3.03	0.4812	0.999918	0.1931		0.518747	0.927151	0.16	0.519379	0.928281	0.0117988	0.0614155	1	5.62	0.495761	0.978256	0.875709	0.482095	0.983615	3.04	0.405329	0.999935	0		0.745254	0.907456	0.2	0.745978	0.908337	0.00227368	0.392875	0.999933	5.31	0.62445	0.991182	0.106745
0.628426	0.92488	0.22	0.629019	0.925752	0.00298226	0.284091	0.999907	5.33	0.539298	0.993211	0.439143	0.566129	0.997842	3.03	0.481187	0.999918	0.1931		0.518734	0.92715	0.16	0.519379	0.928303	0.0118099	0.0614024	1	5.63	0.495748	0.978256	0.879429	0.482082	0.983614	3.04	0.405316	0.999935	0		0.745241	0.907454	0.2	0.745978	0.908352	0.00228982	0.392862	0.999933	5.31	0.62445	0.991202	0.128313
0.628413	0.924879	0.23	0.629019	0.92577	0.00298612	0.284078	0.999907	5.33	0.539285	0.993211	0.445294	0.566129	0.997865	3.04	0.481174	0.999918	0.1974		0.518734	0.927171	0.16	0.519379	0.928324	0.0119802	0.0613892	1	5.63	0.495748	0.978281	0.880741	0.482069	0.983614	3.04	0.405303	0.999935	0		0.745241	0.907469	0.2	0.745978	0.908367	0.00229553	0.392849	0.999933	5.32	0.62445	0.991223	0.13826
0.6284	0.924877	0.23	0.629019	0.925788	0.00299535	0.284065	0.999907	5.33	0.539285	0.993235	0.480786	0.566115	0.997865	3.04	0.481161	0.999918	0.2119		0.518721	0.92717	0.16	0.519379	0.928346	0.0119809	0.061376	1	5.65	0.495748	0.978307	0.905051	0.482056	0.983614	3.04	0.40529	0.999935	0		0.745228	0.907467	0.2	0.745978	0.908381	0.00229988	0.392836	0.999933	5.32	0.62445	0.991244	0.16372
0.628387	0.924876	0.23	0.629019	0.925806	0.00304991	0.284052	0.999907	5.33	0.539272	0.993235	0.50904	0.566115	0.997888	3.05	0.481147	0.999918	0.2348		0.518708	0.927168	0.17	0.519379	0.928368	0.0119859	0.0613629	1	5.65	0.495734	0.978306	1.04169	0.482043	0.983613	3.04	0.405277	0.999935	0		0.745214	0.907466	0.2	0.745978	0.908396	0.00237659	0.392822	0.999933	5.32	0.624437	0.991243	0.175139
0.628374	0.924875	0.24	0.629019	0.925824	0.00309285	0.284039	0.999907	5.33	0.539259	0.993235	0.553379	0.566102	0.997888	3.05	0.481134	0.999918	0.2929		0.518695	0.927166	0.18	0.519379	0.92839	0.0119948	0.0613497	1	5.65	0.495721	0.978305	1.05662	0.48203	0.983613	3.04	0.405263	0.999935	0		0.745214	0.90748	0.2	0.745978	0.90841	0.00238761	0.392809	0.999933	5.32	0.624424	0.991243	0.224307
0.628374	0.924892	0.24	0.629006	0.925823	0.00309346	0.284025	0.999907	5.33	0.539259	0.993259	0.554131	0.566089	0.997888	3.05	0.481121	0.999918	0.2996		0.518695	0.927188	0.18	0.519379	0.928412	0.0120574	0.0613365	1	5.67	0.495708	0.978305	1.08128	0.48203	0.983639	3.04	0.40525	0.999935	0		0.745201	0.907479	0.2	0.745978	0.908425	0.00243291	0.392796	0.999933	5.32	0.624411	0.991243	0.234034
0.628374	0.92491	0.24	0.628992	0.925821	0.00313915	0.284012	0.999907	5.33	0.539245	0.993259	0.581622	0.566076	0.997888	3.05	0.481108	0.999918	0.2996		0.518695	0.92721	0.18	0.519379	0.928434	0.012194	0.0613234	1	5.67	0.495708	0.97833	1.12345	0.48203	0.983666	3.04	0.405237	0.999935	0		0.745188	0.907477	0.21	0.745978	0.908439	0.0024369	0.392783	0.999933	5.32	0.624398	0.991243	0.275508
0.62836	0.924909	0.25	0.628992	0.925839	0.00316818	0.283999	0.999907	5.33	0.539232	0.993258	0.58572	0.566063	0.997888	3.05	0.481095	0.999918	0.3067		0.518695	0.927232	0.18	0.519379	0.928455	0.0123705	0.0613102	1	5.68	0.495708	0.978356	1.13022	0.48203	0.983692	3.04	0.405224	0.999935	0		0.745188	0.907492	0.22	0.745978	0.908454	0.00244683	0.39277	0.999933	5.32	0.624385	0.991243	0.283825
0.62836	0.924927	0.25	0.628992	0.925857	0.00317823	0.283986	0.999907	5.33	0.539232	0.993283	0.614264	0.566063	0.997911	3.05	0.481082	0.999918	0.3067		0.518681	0.92723	0.18	0.519379	0.928477	0.0127469	0.061297	1	5.71	0.495695	0.978355	1.15525	0.48203	0.983718	3.04	0.405211	0.999935	0		0.745175	0.907491	0.22	0.745978	0.908469	0.00245137	0.392757	0.999933	5.32	0.624371	0.991243	0.31755
0.628347	0.924925	0.26	0.628992	0.925875	0.00317881	0.283973	0.999907	5.33	0.539219	0.993282	0.617147	0.566063	0.997934	3.05	0.481068	0.999918	0.3067		0.518668	0.927228	0.18	0.519379	0.928499	0.0127678	0.0612839	1	5.72	0.495682	0.978355	1.18617	0.482016	0.983718	3.04	0.405198	0.999935	0		0.745162	0.907489	0.22	0.745978	0.908483	0.00246359	0.392743	0.999933	5.32	0.624371	0.991263	0.318602
0.628334	0.924924	0.28	0.628992	0.925893	0.00319409	0.28396	0.999907	5.33	0.539206	0.993282	0.627172	0.566063	0.997958	3.05	0.481055	0.999918	0.3141		0.518668	0.92725	0.18	0.519379	0.928521	0.01277	0.0612707	1	5.72	0.495669	0.978354	1.26199	0.482016	0.983744	3.05	0.405184	0.999935	0		0.745149	0.907488	0.22	0.745978	0.908498	0.00246973	0.39273	0.999933	5.32	0.624371	0.991284	0.32519
0.628334	0.924942	0.28	0.628992	0.925911	0.00319768	0.283946	0.999907	5.33	0.539206	0.993306	0.648849	0.566063	0.997981	3.05	0.481042	0.999918	0.3672		0.518668	0.927272	0.19	0.519379	0.928543	0.0127723	0.0612575	1	5.72	0.495669	0.97838	1.26927	0.482003	0.983744	3.05	0.405171	0.999935	0		0.745149	0.907502	0.22	0.745978	0.908512	0.00248901	0.392717	0.999933	5.32	0.624358	0.991284	0.342708
0.628334	0.92496	0.28	0.628992	0.925929	0.00321187	0.283933	0.999907	5.33	0.539193	0.993306	0.655026	0.566063	0.998004	3.05	0.481029	0.999918	0.3863		0.518668	0.927294	0.19	0.519379	0.928565	0.0127764	0.0612444	1	5.76	0.495669	0.978405	1.2779	0.48199	0.983744	3.05	0.405158	0.999935	0		0.745135	0.907501	0.22	0.745978	0.908527	0.00251985	0.392704	0.999933	5.32	0.624345	0.991284	0.363726
0.628334	0.924978	0.28	0.628992	0.925947	0.00322178	0.28392	0.999907	5.34	0.53918	0.993306	0.660529	0.56605	0.998004	3.05	0.481016	0.999918	0.3863		0.518655	0.927292	0.19	0.519379	0.928587	0.0127765	0.0612312	1	5.77	0.495669	0.97843	1.33855	0.481977	0.983743	3.05	0.405145	0.999935	0		0.745135	0.907515	0.22	0.745978	0.908541	0.00252608	0.392691	0.999933	5.33	0.624345	0.991304	0.379106
0.628321	0.924976	0.29	0.628992	0.925965	0.00322711	0.283907	0.999907	5.34	0.53918	0.99333	0.66066	0.56605	0.998027	3.05	0.481003	0.999918	0.3863		0.518655	0.927314	0.2	0.519379	0.928608	0.0127872	0.061218	1	5.8	0.495655	0.97843	1.33921	0.481964	0.983743	3.05	0.405132	0.999935	0		0.745122	0.907514	0.22	0.745978	0.908556	0.00252821	0.392678	0.999933	5.33	0.624345	0.991325	0.439143
0.628321	0.924994	0.29	0.628992	0.925983	0.00325546	0.283894	0.999907	5.34	0.539166	0.99333	0.68788	0.56605	0.99805	3.05	0.480989	0.999918	0.3863		0.518655	0.927336	0.2	0.519379	0.92863	0.0129744	0.0612049	1	5.81	0.495642	0.978429	1.34747	0.481964	0.983769	3.05	0.405119	0.999935	0		0.745109	0.907512	0.23	0.745978	0.908571	0.00253127	0.392664	0.999933	5.33	0.624332	0.991325	0.451934
0.628308	0.924993	0.29	0.628992	0.926001	0.00326064	0.283881	0.999907	5.34	0.539153	0.99333	0.739721	0.566036	0.99805	3.05	0.480976	0.999918	0.3863		0.518655	0.927357	0.2	0.519379	0.928652	0.0129769	0.0611917	1	5.82	0.495629	0.978429	1.36169	0.481951	0.983769	3.05	0.405105	0.999935	0		0.745096	0.907511	0.23	0.745978	0.908585	0.00254391	0.392651	0.999933	5.33	0.624332	0.991346	0.464837
0.628308	0.925011	0.29	0.628992	0.926019	0.00328781	0.283867	0.999907	5.34	0.539153	0.993354	0.743249	0.566036	0.998073	3.06	0.480963	0.999918	0.3863		0.518655	0.927379	0.21	0.519379	0.928674	0.0132392	0.0611785	1	5.82	0.495616	0.978428	1.36177	0.481937	0.983768	3.05	0.405092	0.999935	0		0.745083	0.907509	0.23	0.745978	0.9086	0.00254926	0.392638	0.999933	5.33	0.624319	0.991345	0.472059
0.628308	0.925029	0.3	0.628992	0.926036	0.0032932	0.283854	0.999907	5.34	0.53914	0.993354	0.744673	0.566023	0.998073	3.06	0.48095	0.999918	0.3863		0.518655	0.927401	0.21	0.519379	0.928696	0.0135494	0.0611654	1	5.82	0.495616	0.978454	1.36277	0.481924	0.983768	3.06	0.405079	0.999935	0		0.745083	0.907524	0.24	0.745978	0.908614	0.00257557	0.392625	0.999933	5.33	0.624319	0.991366	0.480786
0.628295	0.925027	0.3	0.628992	0.926054	0.00329424	0.283841	0.999907	5.35	0.539127	0.993354	0.752897	0.56601	0.998073	3.06	0.480937	0.999918	0.3863		0.518655	0.927423	0.21	0.519379	0.928718	0.0136228	0.0611522	1	5.82	0.495616	0.978479	1.37863	0.481924	0.983794	3.06	0.405066	0.999935	0		0.745083	0.907538	0.24	0.745978	0.908629	0.00258908	0.392612	0.999933	5.33	0.624306	0.991366	0.484939
0.628281	0.925026	0.31	0.628992	0.926072	0.00330184	0.283828	0.999907	5.35	0.539114	0.993353	0.767181	0.56601	0.998096	3.06	0.480924	0.999918	0.3863		0.518655	0.927445	0.21	0.519379	0.92874	0.0136258	0.0611391	1	5.83	0.495603	0.978478	1.37873	0.481911	0.983794	3.06	0.405053	0.999935	0		0.745083	0.907553	0.24	0.745978	0.908643	0.00259138	0.392599	0.999933	5.33	0.624292	0.991366	0.503901
0.628268	0.925024	0.31	0.628992	0.92609	0.00331189	0.283815	0.999907	5.35	0.539114	0.993377	0.790688	0.56601	0.99812	3.07	0.480911	0.999918	0.3863		0.518655	0.927467	0.22	0.519379	0.928761	0.0136265	0.0611259	1	5.83	0.495603	0.978504	1.37885	0.481911	0.98382	3.06	0.40504	0.999935	0		0.745083	0.907567	0.24	0.745965	0.908642	0.00259146	0.392585	0.999933	5.33	0.624279	0.991366	0.505742
0.628255	0.925023	0.32	0.628992	0.926108	0.00334926	0.283802	0.999907	5.35	0.539114	0.993402	0.797789	0.56601	0.998143	3.08	0.480897	0.999918	0.3863		0.518655	0.927488	0.22	0.519379	0.928783	0.0136314	0.0611127	1	5.83	0.495603	0.978529	1.37904	0.481898	0.98382	3.06	0.405026	0.999935	0		0.74507	0.907566	0.25	0.745965	0.908656	0.0025963	0.392572	0.999933	5.33	0.624279	0.991386	0.522511
0.628255	0.925041	0.33	0.628992	0.926126	0.00337989	0.283788	0.999907	5.35	0.539114	0.993426	0.828229	0.56601	0.998166	3.08	0.480884	0.999918	0.3863		0.518655	0.92751	0.22	0.519379	0.928805	0.0136323	0.0610996	1	5.83	0.49559	0.978529	1.38082	0.481885	0.983819	3.06	0.405013	0.999935	0		0.74507	0.907581	0.25	0.745965	0.908671	0.00259778	0.392559	0.999933	5.33	0.624279	0.991407	0.52302
0.628255	0.925059	0.33	0.628992	0.926144	0.0034062	0.283775	0.999907	5.35	0.539101	0.993426	0.85203	0.565997	0.998166	3.08	0.480871	0.999918	0.3951		0.518642	0.927509	0.23	0.519379	0.928827	0.0136348	0.0610864	1	5.83	0.49559	0.978554	1.4002	0.481872	0.983819	3.06	0.405	0.999935	0		0.745056	0.907579	0.25	0.745965	0.908686	0.00264481	0.392546	0.999933	5.33	0.624266	0.991407	0.537102
0.628255	0.925077	0.33	0.628992	0.926162	0.00340713	0.283762	0.999907	5.35	0.539087	0.993425	0.866401	0.565997	0.998189	3.08	0.480858	0.999918	0.3951		0.518629	0.927507	0.23	0.519379	0.928849	0.0137591	0.0610732	1	5.84	0.49559	0.97858	1.40123	0.481858	0.983819	3.06	0.404987	0.999935	0		0.745043	0.907578	0.26	0.745965	0.9087	0.00266055	0.392533	0.999933	5.33	0.624266	0.991428	0.553905
0.628255	0.925095	0.34	0.628992	0.92618	0.00341639	0.283749	0.999907	5.35	0.539074	0.993425	0.881555	0.565984	0.998189	3.08	0.480845	0.999918	0.4043		0.518616	0.927505	0.23	0.519379	0.928871	0.0138873	0.0610601	1	5.86	0.49559	0.978605	1.40125	0.481845	0.983818	3.06	0.404974	0.999935	0		0.74503	0.907576	0.27	0.745965	0.908715	0.00269558	0.39252	0.999933	5.33	0.624266	0.991448	0.554131
0.628255	0.925112	0.34	0.628979	0.926179	0.00345917	0.283736	0.999907	5.35	0.539061	0.993425	0.885979	0.565971	0.998189	3.08	0.480832	0.999918	0.4139		0.518602	0.927503	0.23	0.519379	0.928893	0.0139537	0.0610469	1	5.87	0.49559	0.97863	1.40137	0.481845	0.983845	3.06	0.404961	0.999935	0		0.745017	0.907575	0.28	0.745965	0.908729	0.00270329	0.392506	0.999933	5.33	0.624266	0.991469	0.554348
0.628242	0.925111	0.34	0.628966	0.926177	0.00347243	0.283723	0.999907	5.35	0.539048	0.993425	0.894665	0.565971	0.998212	3.09	0.480818	0.999918	0.4139		0.518602	0.927525	0.23	0.519379	0.928915	0.0142495	0.0610337	1	5.88	0.495577	0.97863	1.45111	0.481845	0.983871	3.06	0.404947	0.999935	0		0.745017	0.907589	0.28	0.745965	0.908744	0.00273617	0.392493	0.999933	5.33	0.624253	0.991469	0.576544
0.628242	0.925129	0.34	0.628966	0.926195	0.00348582	0.283709	0.999907	5.35	0.539048	0.993449	0.905898	0.565958	0.998212	3.09	0.480805	0.999918	0.4347		0.518602	0.927547	0.23	0.519379	0.928936	0.0143761	0.0610206	1	5.9	0.495577	0.978655	1.45138	0.481845	0.983897	3.06	0.404934	0.999935	0		0.745004	0.907588	0.28	0.745965	0.908758	0.00277026	0.39248	0.999933	5.33	0.62424	0.991469	0.578646
0.628229	0.925127	0.34	0.628966	0.926213	0.00352106	0.283696	0.999907	5.36	0.539048	0.993473	0.917533	0.565944	0.998212	3.09	0.480792	0.999918	0.4347		0.518602	0.927569	0.24	0.519379	0.928958	0.0143862	0.0610074	1	5.9	0.495577	0.978681	1.46331	0.481845	0.983924	3.06	0.404921	0.999935	0		0.745004	0.907602	0.28	0.745965	0.908773	0.00277526	0.392467	0.999933	5.33	0.624227	0.991469	0.581622
0.628216	0.925126	0.34	0.628966	0.926231	0.00352264	0.283683	0.999907	5.36	0.539048	0.993497	0.952286	0.565944	0.998235	3.09	0.480779	0.999918	0.4885		0.518602	0.927591	0.24	0.519379	0.92898	0.0144136	0.0609942	1	5.91	0.495563	0.97868	1.5224	0.481832	0.983923	3.06	0.404908	0.999935	0		0.744991	0.907601	0.28	0.745965	0.908788	0.00278049	0.392454	0.999933	5.33	0.624213	0.991468	0.591451
0.628202	0.925125	0.35	0.628966	0.926249	0.0035259	0.28367	0.999907	5.36	0.539035	0.993497	0.955647	0.565931	0.998235	3.09	0.480766	0.999918	0.5799		0.518602	0.927613	0.25	0.519379	0.929002	0.0145493	0.0609811	1	5.91	0.495563	0.978706	1.52241	0.481819	0.983923	3.07	0.404895	0.999935	0.0976		0.744991	0.907615	0.28	0.745965	0.908802	0.00279574	0.392441	0.999933	5.33	0.624213	0.991489	0.602314
0.628189	0.925123	0.35	0.628966	0.926267	0.00355129	0.283657	0.999907	5.36	0.539022	0.993497	0.970551	0.565931	0.998258	3.09	0.480753	0.999918	0.5799		0.518602	0.927635	0.25	0.519379	0.929024	0.01455	0.0609679	1	5.91	0.49555	0.978705	1.52246	0.481819	0.983949	3.07	0.404882	0.999935	0.0976		0.744977	0.907614	0.28	0.745965	0.908817	0.00287297	0.392427	0.999933	5.34	0.6242	0.991489	0.609559
0.628189	0.925141	0.35	0.628966	0.926285	0.0035564	0.283644	0.999907	5.36	0.539008	0.993497	0.991895	0.565931	0.998282	3.09	0.480739	0.999918	0.5799		0.518602	0.927656	0.26	0.519379	0.929046	0.0145525	0.0609547	1	5.91	0.49555	0.978731	1.52246	0.481819	0.983976	3.07	0.404868	0.999935	0.0976		0.744977	0.907628	0.29	0.745965	0.908831	0.00287413	0.392414	0.999933	5.34	0.6242	0.99151	0.614264
0.628176	0.92514	0.35	0.628966	0.926303	0.00356907	0.28363	0.999907	5.36	0.538995	0.993497	0.997728	0.565918	0.998281	3.1	0.480726	0.999918	0.5799		0.518602	0.927678	0.26	0.519379	0.929068	0.0145602	0.0609416	1	5.92	0.49555	0.978756	1.52258	0.481819	0.984002	3.07	0.404855	0.999935	0.0976		0.744977	0.907643	0.29	0.745965	0.908846	0.00289852	0.392401	0.999933	5.34	0.6242	0.99153	0.622107
0.628163	0.925138	0.36	0.628966	0.926321	0.00360105	0.283617	0.999907	5.36	0.538995	0.993521	1.01402	0.565918	0.998305	3.1	0.480713	0.999918	0.5799		0.518602	0.9277	0.26	0.519379	0.92909	0.0145623	0.0609284	1	5.92	0.49555	0.978781	1.52269	0.481819	0.984029	3.07	0.404842	0.999935	0.0976		0.744977	0.907658	0.3	0.745965	0.908861	0.00291968	0.392388	0.999933	5.34	0.6242	0.991551	0.623543
0.628163	0.925156	0.36	0.628966	0.926339	0.00364153	0.283604	0.999907	5.36	0.538995	0.993545	1.02124	0.565905	0.998305	3.1	0.4807	0.999918	0.5799		0.518589	0.927698	0.26	0.519379	0.929111	0.0151997	0.0609152	1	5.92	0.49555	0.978807	1.52279	0.481806	0.984028	3.08	0.404829	0.999935	0.0976		0.744964	0.907656	0.3	0.745965	0.908875	0.0029243	0.392375	0.999933	5.34	0.6242	0.991572	0.648849
0.628163	0.925174	0.36	0.628966	0.926357	0.00365171	0.283591	0.999907	5.36	0.538995	0.993569	1.02297	0.565892	0.998305	3.1	0.480687	0.999918	0.5799		0.518589	0.92772	0.26	0.519379	0.929133	0.015556	0.0609021	1	5.92	0.49555	0.978832	1.52289	0.481806	0.984055	3.08	0.404816	0.999935	0.0976		0.744964	0.907671	0.3	0.745965	0.90889	0.00293085	0.392362	0.999933	5.34	0.624187	0.991572	0.660529
0.62815	0.925173	0.36	0.628966	0.926375	0.00366938	0.283578	0.999907	5.36	0.538982	0.993569	1.02527	0.565879	0.998305	3.1	0.480674	0.999918	0.5799		0.518589	0.927742	0.27	0.519379	0.929155	0.0155561	0.0608889	1	5.93	0.49555	0.978858	1.52373	0.481793	0.984054	3.08	0.404803	0.999935	0.0976		0.744951	0.907669	0.31	0.745965	0.908904	0.00293454	0.392348	0.999933	5.34	0.624187	0.991592	0.66066
0.62815	0.925191	0.36	0.628966	0.926393	0.00366964	0.283565	0.999907	5.36	0.538969	0.993569	1.02661	0.565865	0.998304	3.1	0.48066	0.999918	0.5799		0.518589	0.927764	0.27	0.519379	0.929177	0.0155571	0.0608757	1	5.94	0.49555	0.978883	1.52379	0.481793	0.984081	3.08	0.404789	0.999935	0.0976		0.744938	0.907668	0.31	0.745965	0.908919	0.00293731	0.392335	0.999933	5.34	0.624174	0.991592	0.662978
0.62815	0.925208	0.36	0.628966	0.926411	0.00369315	0.283551	0.999907	5.37	0.538956	0.993568	1.04722	0.565865	0.998328	3.1	0.480647	0.999918	0.5799		0.518589	0.927786	0.27	0.519379	0.929199	0.0155576	0.0608626	1	5.95	0.49555	0.978909	1.52384	0.481779	0.98408	3.08	0.404776	0.999935	0.0976		0.744938	0.907682	0.32	0.745965	0.908933	0.00293798	0.392322	0.999933	5.34	0.624161	0.991592	0.693143
0.628137	0.925207	0.36	0.628966	0.926429	0.00374343	0.283538	0.999907	5.37	0.538943	0.993568	1.06084	0.565852	0.998328	3.11	0.480634	0.999918	0.5799		0.518589	0.927808	0.27	0.519379	0.929221	0.0155618	0.0608494	1	5.95	0.49555	0.978934	1.52469	0.481766	0.98408	3.08	0.404763	0.999935	0.0976		0.744925	0.907681	0.32	0.745965	0.908948	0.00293962	0.392309	0.999933	5.34	0.624148	0.991592	0.695394
0.628123	0.925206	0.37	0.628966	0.926447	0.00374486	0.283525	0.999907	5.37	0.538929	0.993568	1.07983	0.565852	0.998351	3.11	0.480621	0.999918	0.5799		0.518589	0.927829	0.27	0.519379	0.929243	0.0155655	0.0608363	1	5.95	0.49555	0.97896	1.5252	0.481753	0.98408	3.08	0.40475	0.999935	0.0976		0.744912	0.907679	0.32	0.745965	0.908963	0.00297311	0.392296	0.999933	5.34	0.624134	0.991592	0.701714
0.628123	0.925223	0.37	0.628966	0.926465	0.00377404	0.283512	0.999907	5.37	0.538929	0.993592	1.0803	0.565839	0.998351	3.11	0.480608	0.999918	0.5931		0.518589	0.927851	0.28	0.519379	0.929265	0.0155662	0.0608231	1	5.96	0.49555	0.978985	1.52557	0.481753	0.984106	3.08	0.404737	0.999935	0.0976		0.744898	0.907678	0.33	0.745965	0.908977	0.00298226	0.392283	0.999933	5.34	0.624121	0.991592	0.711585
0.62811	0.925222	0.37	0.628966	0.926483	0.00378691	0.283499	0.999907	5.37	0.538929	0.993616	1.08039	0.565839	0.998374	3.11	0.480595	0.999918	0.5931		0.518589	0.927873	0.28	0.519379	0.929287	0.0155662	0.0608099	1	5.96	0.49555	0.979011	1.53267	0.481753	0.984133	3.09	0.404724	0.999935	0.0976		0.744898	0.907692	0.33	0.745965	0.908992	0.00298612	0.392269	0.999933	5.35	0.624108	0.991591	0.715028
0.62811	0.92524	0.37	0.628966	0.926501	0.0038416	0.283486	0.999907	5.37	0.538929	0.99364	1.08039	0.565839	0.998397	3.11	0.480581	0.999918	0.5931		0.518576	0.927871	0.28	0.519379	0.929308	0.0155663	0.0607968	1	5.96	0.495537	0.97901	1.53724	0.481753	0.984159	3.09	0.40471	0.999935	0.0998		0.744898	0.907707	0.33	0.745965	0.909006	0.00299535	0.392256	0.999933	5.35	0.624095	0.991591	0.738076
0.628097	0.925239	0.37	0.628966	0.926519	0.00387628	0.283472	0.999907	5.37	0.538916	0.99364	1.09253	0.565826	0.998397	3.11	0.480568	0.999918	0.607		0.518576	0.927893	0.29	0.519379	0.92933	0.01623	0.0607836	1	5.96	0.495537	0.979036	1.5373	0.481753	0.984185	3.09	0.404697	0.999935	0.0998		0.744898	0.907721	0.33	0.745965	0.909021	0.00300798	0.392243	0.999933	5.35	0.624095	0.991612	0.743249
0.628097	0.925256	0.37	0.628966	0.926536	0.00388491	0.283459	0.999907	5.37	0.538903	0.99364	1.11261	0.565826	0.99842	3.12	0.480555	0.999918	0.6215		0.518576	0.927915	0.29	0.519379	0.929352	0.01624	0.0607704	1	5.96	0.495524	0.979035	1.53731	0.481753	0.984212	3.09	0.404684	0.999935	0.0998		0.744898	0.907736	0.33	0.745965	0.909035	0.00301934	0.39223	0.999933	5.35	0.624082	0.991612	0.749162
0.628084	0.925255	0.37	0.628966	0.926554	0.00389501	0.283446	0.999907	5.38	0.53889	0.99364	1.1166	0.565826	0.998444	3.12	0.480542	0.999918	0.6367		0.518576	0.927937	0.29	0.519379	0.929374	0.0162885	0.0607573	1	5.97	0.495524	0.97906	1.53732	0.481753	0.984238	3.09	0.404671	0.999935	0.0998		0.744898	0.907751	0.33	0.745965	0.90905	0.0030219	0.392217	0.999933	5.35	0.624082	0.991632	0.753289
0.628071	0.925254	0.37	0.628966	0.926572	0.00389832	0.283433	0.999907	5.38	0.538877	0.99364	1.12678	0.565826	0.998467	3.12	0.480529	0.999918	0.6846		0.518563	0.927935	0.29	0.519379	0.929396	0.0166481	0.0607441	1	5.97	0.495524	0.979086	1.53735	0.48174	0.984238	3.09	0.404658	0.999935	0.0998		0.744898	0.907765	0.33	0.745965	0.909065	0.00304011	0.392204	0.999933	5.35	0.624082	0.991653	0.790688
0.628058	0.925252	0.37	0.628966	0.92659	0.0039027	0.28342	0.999907	5.38	0.538864	0.99364	1.14101	0.565813	0.998467	3.12	0.480516	0.999918	0.6846		0.518563	0.927957	0.29	0.519379	0.929418	0.0166487	0.0607309	1	5.97	0.495511	0.979085	1.53737	0.48174	0.984264	3.09	0.404645	0.999935	0.0998		0.744885	0.907764	0.34	0.745965	0.909079	0.00304991	0.39219	0.999933	5.35	0.624069	0.991653	0.791227
0.628044	0.925251	0.37	0.628966	0.926608	0.00392773	0.283407	0.999907	5.38	0.53885	0.99364	1.14125	0.565813	0.99849	3.12	0.480502	0.999918	0.6846		0.51855	0.927956	0.29	0.519379	0.92944	0.0166507	0.0607178	1	5.97	0.495511	0.979111	1.5375	0.481727	0.984264	3.09	0.404632	0.999935	0.0998		0.744885	0.907778	0.34	0.745965	0.909094	0.00306349	0.392177	0.999933	5.35	0.624069	0.991674	0.797789
0.628031	0.925249	0.37	0.628966	0.926626	0.004017	0.283393	0.999907	5.38	0.538837	0.993639	1.14126	0.5658	0.99849	3.13	0.480489	0.999918	0.6908		0.518537	0.927954	0.29	0.519379	0.929462	0.0166523	0.0607046	1	6	0.495498	0.97911	1.53756	0.481714	0.984264	3.09	0.404618	0.999935	0.1022		0.744885	0.907793	0.34	0.745965	0.909108	0.00308894	0.392164	0.999933	5.35	0.624069	0.991695	0.811397
0.628031	0.925267	0.38	0.628966	0.926644	0.0040227	0.28338	0.999907	5.38	0.538837	0.993664	1.14154	0.565786	0.99849	3.13	0.480476	0.999918	0.7741		0.518523	0.927952	0.3	0.519379	0.929484	0.0166526	0.0606914	1	6	0.495484	0.97911	1.53759	0.4817	0.984263	3.09	0.404605	0.999935	0.1022		0.744885	0.907807	0.34	0.745965	0.909123	0.00309211	0.392151	0.999933	5.35	0.624069	0.991715	0.828229
0.628031	0.925285	0.38	0.628966	0.926662	0.00404499	0.283367	0.999907	5.39	0.538824	0.993663	1.15133	0.565773	0.99849	3.13	0.480463	0.999918	0.7741		0.518523	0.927974	0.3	0.519379	0.929505	0.0166529	0.0606783	1	6	0.495484	0.979135	1.5376	0.4817	0.98429	3.09	0.404592	0.999935	0.1022		0.744872	0.907806	0.34	0.745965	0.909138	0.00309285	0.392138	0.999933	5.35	0.624055	0.991715	0.845825
0.628031	0.925303	0.38	0.628966	0.92668	0.00406973	0.283354	0.999907	5.39	0.538811	0.993663	1.16955	0.56576	0.99849	3.13	0.48045	0.999918	0.7741		0.518523	0.927996	0.3	0.519379	0.929527	0.0166587	0.0606651	1	6	0.495484	0.979161	1.53773	0.481687	0.984289	3.1	0.404579	0.999935	0.1022		0.744859	0.907804	0.35	0.745965	0.909152	0.0030947	0.392125	0.999933	5.35	0.624042	0.991715	0.87163
0.628018	0.925302	0.38	0.628966	0.926698	0.004116	0.283341	0.999907	5.39	0.538798	0.993663	1.16995	0.565747	0.99849	3.13	0.480437	0.999918	0.7741		0.518523	0.928018	0.3	0.519379	0.929549	0.0166589	0.0606519	1	6.01	0.495484	0.979186	1.53863	0.481674	0.984289	3.1	0.404566	0.999935	0.1022		0.744846	0.907803	0.35	0.745965	0.909167	0.00310954	0.392111	0.999933	5.35	0.624029	0.991715	0.871691
0.628018	0.92532	0.38	0.628966	0.926716	0.00416944	0.283328	0.999907	5.39	0.538785	0.993663	1.19028	0.565747	0.998513	3.13	0.480423	0.999918	0.7741		0.51851	0.928016	0.3	0.519379	0.929571	0.0166601	0.0606388	1	6.01	0.495484	0.979212	1.53891	0.481661	0.984288	3.1	0.404553	0.999935	0.1022		0.744833	0.907801	0.35	0.745965	0.909181	0.00312106	0.392098	0.999933	5.35	0.624016	0.991715	0.894665
0.628018	0.925338	0.38	0.628966	0.926734	0.00423303	0.283314	0.999907	5.39	0.538771	0.993663	1.19279	0.565747	0.998536	3.14	0.48041	0.999918	0.7741		0.51851	0.928038	0.3	0.519379	0.929593	0.0166604	0.0606256	1	6.01	0.495484	0.979237	1.53893	0.481648	0.984288	3.1	0.404539	0.999935	0.1022		0.74482	0.9078	0.35	0.745965	0.909196	0.00313465	0.392085	0.999933	5.35	0.624016	0.991735	0.905898
0.628018	0.925355	0.38	0.628966	0.926752	0.00423319	0.283301	0.999907	5.39	0.538758	0.993663	1.19344	0.565747	0.998559	3.14	0.480397	0.999918	0.7741		0.518497	0.928036	0.3	0.519379	0.929615	0.0166604	0.0606124	1	6.01	0.495484	0.979263	1.53897	0.481648	0.984314	3.1	0.404526	0.999935	0.1022		0.74482	0.907815	0.35	0.745965	0.909211	0.00316641	0.392072	0.999933	5.35	0.624003	0.991735	0.907298
0.628005	0.925354	0.38	0.628966	0.92677	0.00423372	0.283288	0.999907	5.39	0.538745	0.993662	1.19641	0.565734	0.998559	3.14	0.480384	0.999918	0.7741		0.518484	0.928034	0.3	0.519379	0.929637	0.0166704	0.0605993	1	6.01	0.495484	0.979288	1.53992	0.481648	0.984341	3.1	0.404513	0.999935	0.1047		0.744806	0.907813	0.35	0.745965	0.909225	0.00316818	0.392059	0.999933	5.35	0.624003	0.991756	0.917533
0.627992	0.925353	0.38	0.628966	0.926788	0.00424052	0.283275	0.999907	5.39	0.538745	0.993687	1.20683	0.565721	0.998559	3.14	0.480371	0.999918	0.7741		0.518471	0.928033	0.3	0.519379	0.929659	0.0166706	0.0605861	1	6.02	0.495484	0.979314	1.57384	0.481635	0.984341	3.1	0.4045	0.999935	0.1047		0.744806	0.907828	0.36	0.745965	0.90924	0.00316888	0.392046	0.999933	5.35	0.62399	0.991756	0.937795
0.627979	0.925351	0.38	0.628966	0.926806	0.00424081	0.283262	0.999907	5.39	0.538745	0.993711	1.20697	0.565707	0.998559	3.14	0.480358	0.999918	0.7741		0.518471	0.928055	0.3	0.519379	0.929681	0.0166783	0.0605729	1	6.02	0.495484	0.979339	1.57397	0.481621	0.98434	3.1	0.404487	0.999935	0.1047		0.744806	0.907842	0.36	0.745965	0.909254	0.00317823	0.392032	0.999933	5.35	0.62399	0.991777	0.952286
0.627965	0.92535	0.39	0.628966	0.926824	0.00424496	0.283249	0.999907	5.39	0.538732	0.993711	1.21416	0.565707	0.998582	3.14	0.480344	0.999918	0.7741		0.518471	0.928077	0.3	0.519379	0.929703	0.0166815	0.0605598	1	6.02	0.495484	0.979365	1.574	0.481608	0.98434	3.11	0.404474	0.999935	0.1047		0.744793	0.907841	0.36	0.745965	0.909269	0.00317881	0.392019	0.999933	5.36	0.62399	0.991797	0.960637
0.627952	0.925348	0.39	0.628966	0.926842	0.004278	0.283235	0.999907	5.39	0.538719	0.99371	1.23092	0.565694	0.998582	3.14	0.480331	0.999918	0.7741		0.518471	0.928098	0.3	0.519379	0.929725	0.0167092	0.0605466	1	6.02	0.495484	0.97939	1.57404	0.481595	0.984339	3.11	0.40446	0.999935	0.1047		0.74478	0.907839	0.36	0.745965	0.909283	0.00318046	0.392006	0.999933	5.36	0.623976	0.991797	0.985907
0.627939	0.925347	0.39	0.628966	0.92686	0.00428101	0.283222	0.999907	5.4	0.538706	0.99371	1.23192	0.565681	0.998582	3.15	0.480318	0.999918	0.7741		0.518471	0.92812	0.3	0.519379	0.929746	0.0169363	0.0605335	1	6.04	0.495471	0.979389	1.57407	0.481595	0.984366	3.11	0.404447	0.999935	0.1047		0.744767	0.907838	0.36	0.745965	0.909298	0.00318869	0.391993	0.999933	5.36	0.623963	0.991797	0.991895
0.627939	0.925365	0.39	0.628966	0.926878	0.00428317	0.283209	0.999907	5.4	0.538692	0.99371	1.23235	0.565681	0.998606	3.15	0.480305	0.999918	0.7741		0.518471	0.928142	0.3	0.519379	0.929768	0.0172488	0.0605203	1	6.05	0.495458	0.979389	1.57488	0.481595	0.984392	3.11	0.404434	0.999935	0.1047		0.744754	0.907836	0.36	0.745965	0.909313	0.00318879	0.39198	0.999933	5.36	0.62395	0.991797	0.999352
0.627939	0.925383	0.39	0.628966	0.926896	0.00434451	0.283196	0.999907	5.4	0.538679	0.99371	1.23296	0.565681	0.998629	3.15	0.480292	0.999918	0.7741		0.518471	0.928164	0.31	0.519379	0.92979	0.017259	0.0605071	1	6.05	0.495458	0.979414	1.57707	0.481595	0.984419	3.11	0.404421	0.999935	0.1072		0.744754	0.907851	0.36	0.745965	0.909327	0.0031914	0.391967	0.999933	5.36	0.623937	0.991797	1.00239
0.627926	0.925381	0.39	0.628966	0.926914	0.00435796	0.283183	0.999907	5.4	0.538666	0.99371	1.27231	0.565668	0.998629	3.15	0.480279	0.999918	0.7741		0.518471	0.928186	0.31	0.519379	0.929812	0.0175253	0.060494	1	6.05	0.495458	0.97944	1.66384	0.481595	0.984445	3.11	0.404408	0.999935	0.11		0.744741	0.907849	0.36	0.745965	0.909342	0.00319409	0.391953	0.999933	5.36	0.623924	0.991796	1.00404
0.627913	0.92538	0.39	0.628966	0.926932	0.00436769	0.28317	0.999907	5.4	0.538666	0.993734	1.27312	0.565655	0.998629	3.15	0.480265	0.999918	0.7741		0.518471	0.928208	0.31	0.519379	0.929834	0.0175407	0.0604808	1	6.06	0.495445	0.979439	1.66482	0.481582	0.984445	3.11	0.404395	0.999935	0.11		0.744727	0.907848	0.36	0.745965	0.909356	0.00319768	0.39194	0.999933	5.36	0.623924	0.991817	1.00716
0.6279	0.925378	0.39	0.628966	0.92695	0.00439245	0.283156	0.999907	5.4	0.538666	0.993758	1.27325	0.565642	0.998629	3.16	0.480252	0.999918	0.7918		0.518458	0.928206	0.31	0.519379	0.929856	0.0176401	0.0604676	1	6.06	0.495432	0.979439	1.68572	0.481569	0.984444	3.11	0.404381	0.999935	0.11		0.744727	0.907862	0.36	0.745965	0.909371	0.00319861	0.391927	0.999933	5.36	0.623911	0.991817	1.00984
0.627886	0.925377	0.39	0.628966	0.926968	0.00439631	0.283143	0.999907	5.4	0.538666	0.993782	1.27329	0.565628	0.998629	3.16	0.480239	0.999918	0.7918		0.518458	0.928228	0.31	0.519379	0.929878	0.0176585	0.0604545	1	6.06	0.495432	0.979464	1.6858	0.481556	0.984444	3.11	0.404368	0.999935	0.11		0.744714	0.907861	0.36	0.745965	0.909386	0.00321187	0.391914	0.999933	5.36	0.623897	0.991817	1.014
0.627886	0.925395	0.39	0.628966	0.926986	0.00442352	0.28313	0.999907	5.4	0.538666	0.993806	1.27331	0.565628	0.998652	3.16	0.480226	0.999918	0.7918		0.518458	0.92825	0.31	0.519379	0.9299	0.0178389	0.0604413	1	6.06	0.495419	0.979464	1.68581	0.481542	0.984444	3.11	0.404355	0.999935	0.11		0.744714	0.907876	0.36	0.745965	0.9094	0.00322178	0.391901	0.999933	5.36	0.623897	0.991838	1.01402
0.627873	0.925393	0.4	0.628966	0.927004	0.00443538	0.283117	0.999907	5.4	0.538666	0.99383	1.27368	0.565615	0.998652	3.17	0.480213	0.999918	0.7918		0.518444	0.928248	0.31	0.519379	0.929922	0.0178414	0.0604281	1	6.06	0.495419	0.979489	1.68582	0.481529	0.984443	3.11	0.404342	0.999935	0.1128		0.744701	0.907874	0.37	0.745965	0.909415	0.00322711	0.391888	0.999933	5.36	0.623897	0.991858	1.02124
0.627873	0.925411	0.4	0.628966	0.927022	0.00444402	0.283104	0.999907	5.4	0.538653	0.99383	1.27389	0.565602	0.998652	3.17	0.4802	0.999918	0.8814		0.518444	0.92827	0.31	0.519379	0.929944	0.0178417	0.060415	1	6.06	0.495419	0.979515	1.68583	0.481516	0.984443	3.11	0.404329	0.999935	0.1128		0.744688	0.907873	0.37	0.745965	0.909429	0.00325544	0.391874	0.999933	5.37	0.623897	0.991879	1.02285
0.627873	0.925429	0.4	0.628966	0.92704	0.00449173	0.283091	0.999907	5.4	0.53864	0.99383	1.27392	0.565602	0.998675	3.17	0.480186	0.999918	0.8814		0.518444	0.928292	0.31	0.519379	0.929966	0.017842	0.0604018	1	6.07	0.495419	0.97954	1.68589	0.481503	0.984442	3.12	0.404316	0.999935	0.1128		0.744675	0.907871	0.37	0.745965	0.909444	0.00325546	0.391861	0.999933	5.37	0.623897	0.9919	1.02297
0.627873	0.925447	0.4	0.628966	0.927058	0.00456057	0.283077	0.999907	5.4	0.53864	0.993854	1.27403	0.565589	0.998675	3.17	0.480173	0.999918	0.9231		0.518431	0.92829	0.31	0.519379	0.929988	0.0178424	0.0603886	1	6.07	0.495419	0.979566	1.6859	0.481503	0.984469	3.12	0.404302	0.999935	0.1128		0.744675	0.907886	0.37	0.745965	0.909459	0.00325805	0.391848	0.999933	5.37	0.623884	0.9919	1.03177
0.62786	0.925446	0.4	0.628966	0.927076	0.00458103	0.283064	0.999907	5.4	0.538627	0.993854	1.27406	0.565576	0.998675	3.17	0.48016	0.999918	0.9691		0.518431	0.928312	0.31	0.519379	0.930009	0.0178425	0.0603755	1	6.07	0.495405	0.979565	1.68596	0.48149	0.984468	3.12	0.404289	0.999935	0.1128		0.744675	0.9079	0.37	0.745965	0.909473	0.00326064	0.391835	0.999933	5.37	0.623871	0.9919	1.04492
0.627847	0.925444	0.4	0.628966	0.927094	0.00459139	0.283051	0.999907	5.41	0.538627	0.993878	1.2742	0.565563	0.998675	3.17	0.480147	0.999918	0.9691		0.518431	0.928334	0.31	0.519379	0.930031	0.0178428	0.0603623	1	6.07	0.495392	0.979565	1.68611	0.481477	0.984468	3.12	0.404276	0.999935	0.1128		0.744662	0.907899	0.37	0.745965	0.909488	0.00326229	0.391822	0.999933	5.37	0.623858	0.991899	1.04621
0.627834	0.925443	0.4	0.628966	0.927112	0.00463002	0.283038	0.999907	5.41	0.538627	0.993902	1.27446	0.565549	0.998675	3.17	0.480134	0.999918	0.9691		0.518431	0.928356	0.31	0.519379	0.930053	0.0178457	0.0603491	1	6.07	0.495392	0.97959	1.68614	0.481463	0.984468	3.12	0.404263	0.999935	0.1128		0.744648	0.907897	0.37	0.745965	0.909502	0.00326465	0.391809	0.999933	5.37	0.623845	0.991899	1.04791
0.627834	0.925461	0.4	0.628966	0.92713	0.00463166	0.283025	0.999907	5.41	0.538627	0.993927	1.27457	0.565549	0.998698	3.18	0.480121	0.999918	0.9691		0.518418	0.928354	0.31	0.519379	0.930075	0.0178502	0.060336	1	6.07	0.495392	0.979616	1.68621	0.48145	0.984467	3.12	0.40425	0.999935	0.1128		0.744635	0.907896	0.37	0.745965	0.909517	0.00327025	0.391795	0.999933	5.37	0.623832	0.991899	1.05384
0.627821	0.925459	0.4	0.628966	0.927148	0.00471451	0.283012	0.999907	5.42	0.538613	0.993926	1.29047	0.565549	0.998721	3.18	0.480107	0.999918	0.9691		0.518418	0.928376	0.31	0.519379	0.930097	0.0178517	0.0603228	1	6.07	0.495392	0.979641	1.68624	0.481437	0.984467	3.12	0.404237	0.999935	0.1128		0.744622	0.907894	0.37	0.745965	0.909532	0.00327485	0.391782	0.999933	5.37	0.623818	0.991899	1.05535
0.627807	0.925458	0.4	0.628966	0.927166	0.00478318	0.282998	0.999907	5.42	0.5386	0.993926	1.29138	0.565536	0.998721	3.18	0.480094	0.999918	0.9691		0.518418	0.928398	0.31	0.519379	0.930119	0.0178532	0.0603096	1	6.07	0.495392	0.979667	1.68627	0.481437	0.984493	3.12	0.404223	0.999935	0.1158		0.744609	0.907893	0.37	0.745965	0.909546	0.00328781	0.391769	0.999933	5.37	0.623805	0.991899	1.05941
0.627807	0.925476	0.4	0.628966	0.927184	0.00482803	0.282985	0.999907	5.42	0.538587	0.993926	1.31781	0.565536	0.998745	3.18	0.480081	0.999918	0.9691		0.518405	0.928396	0.32	0.519379	0.930141	0.0178536	0.0602965	1	6.07	0.495392	0.979692	1.68734	0.481437	0.98452	3.12	0.40421	0.999935	0.1158		0.744596	0.907891	0.37	0.745965	0.909561	0.0032932	0.391756	0.999933	5.37	0.623792	0.991899	1.07927
0.627807	0.925494	0.4	0.628966	0.927202	0.00483815	0.282972	0.999907	5.42	0.538574	0.993926	1.32812	0.565523	0.998744	3.18	0.480068	0.999918	0.9691		0.518392	0.928395	0.32	0.519379	0.930163	0.0178538	0.0602833	1	6.08	0.495392	0.979718	1.6879	0.481424	0.984519	3.12	0.404197	0.999935	0.119		0.744583	0.90789	0.37	0.745965	0.909575	0.00329424	0.391743	0.999933	5.37	0.623779	0.991898	1.07983
0.627794	0.925492	0.4	0.628966	0.92722	0.00483829	0.282959	0.999907	5.42	0.538574	0.99395	1.32857	0.565523	0.998768	3.18	0.480055	0.999918	0.9691		0.518392	0.928416	0.32	0.519379	0.930185	0.0178546	0.0602701	1	6.08	0.495392	0.979743	1.68817	0.481411	0.984519	3.12	0.404184	0.999935	0.119		0.744569	0.907888	0.37	0.745965	0.90959	0.00330184	0.39173	0.999933	5.37	0.623779	0.991919	1.0803
0.627794	0.92551	0.4	0.628966	0.927238	0.00488522	0.282946	0.999907	5.42	0.538561	0.99395	1.33048	0.56551	0.998768	3.19	0.480042	0.999918	0.9691		0.518392	0.928438	0.32	0.519379	0.930207	0.0178551	0.060257	1	6.08	0.495392	0.979769	1.69165	0.481411	0.984545	3.13	0.404171	0.999935	0.119		0.744556	0.907887	0.37	0.745965	0.909605	0.00330955	0.391716	0.999933	5.37	0.623779	0.99194	1.08039
0.627781	0.925509	0.4	0.628966	0.927256	0.00489144	0.282933	0.999907	5.42	0.538548	0.99395	1.34393	0.56551	0.998791	3.19	0.480028	0.999918	0.9691		0.518392	0.92846	0.32	0.519366	0.930205	0.017857	0.0602438	1	6.08	0.495392	0.979794	1.69171	0.481411	0.984572	3.13	0.404158	0.999935	0.1223		0.744543	0.907885	0.37	0.745965	0.909619	0.00331189	0.391703	0.999933	5.37	0.623779	0.991961	1.08039
0.627768	0.925508	0.4	0.628966	0.927274	0.00490559	0.28292	0.999907	5.42	0.538548	0.993974	1.34451	0.56551	0.998814	3.19	0.480015	0.999918	0.9913		0.518392	0.928482	0.32	0.519366	0.930227	0.017878	0.0602307	1	6.09	0.495379	0.979794	1.69183	0.481398	0.984571	3.13	0.404144	0.999935	0.1223		0.744543	0.9079	0.37	0.745965	0.909634	0.00332977	0.39169	0.999933	5.37	0.623766	0.99196	1.08078
0.627755	0.925506	0.4	0.628966	0.927292	0.00491194	0.282906	0.999907	5.43	0.538534	0.993974	1.34563	0.56551	0.998837	3.19	0.480002	0.999918	1.0474		0.518392	0.928504	0.32	0.519366	0.930249	0.018099	0.0602175	1	6.09	0.495379	0.979819	1.69192	0.481398	0.984598	3.13	0.404131	0.999935	0.1259		0.74453	0.907899	0.37	0.745965	0.909648	0.00333487	0.391677	0.999933	5.37	0.623766	0.991981	1.08131
0.627755	0.925524	0.4	0.628966	0.92731	0.00492149	0.282893	0.999907	5.43	0.538521	0.993974	1.34566	0.565497	0.998837	3.2	0.479989	0.999918	1.0646		0.518379	0.928502	0.32	0.519366	0.930271	0.0181656	0.0602043	1	6.09	0.495379	0.979845	1.69206	0.481398	0.984624	3.13	0.404118	0.999935	0.1259		0.74453	0.907913	0.38	0.745965	0.909663	0.00333672	0.391664	0.999933	5.37	0.623753	0.991981	1.08166
0.627755	0.925542	0.4	0.628966	0.927328	0.0049609	0.28288	0.999907	5.43	0.538521	0.993998	1.34571	0.565484	0.998837	3.2	0.479976	0.999918	1.0791		0.518365	0.928501	0.32	0.519366	0.930293	0.0183544	0.0601912	1	6.1	0.495379	0.97987	1.69208	0.481384	0.984624	3.13	0.404105	0.999935	0.1296		0.744517	0.907912	0.38	0.745965	0.909678	0.00334003	0.391651	0.999933	5.37	0.623739	0.991981	1.09425
0.627742	0.925541	0.4	0.628966	0.927346	0.00496538	0.282867	0.999907	5.43	0.538521	0.994022	1.34616	0.565484	0.998861	3.2	0.479963	0.999918	1.1394		0.518352	0.928499	0.32	0.519366	0.930315	0.0183828	0.060178	1	6.1	0.495379	0.979896	1.69209	0.481371	0.984624	3.13	0.404092	0.999935	0.1296		0.744504	0.90791	0.38	0.745965	0.909692	0.00334926	0.391637	0.999933	5.37	0.623739	0.992002	1.09549
0.627742	0.925559	0.41	0.628966	0.927364	0.00504404	0.282854	0.999907	5.43	0.538508	0.994022	1.34631	0.56547	0.99886	3.2	0.479949	0.999918	1.1495		0.518352	0.928521	0.32	0.519366	0.930337	0.018645	0.0601648	1	6.1	0.495366	0.979895	1.6921	0.481358	0.984623	3.13	0.404079	0.999935	0.1296		0.74449	0.907909	0.38	0.745965	0.909707	0.00335347	0.391624	0.999933	5.37	0.623726	0.992002	1.10412
0.627728	0.925557	0.41	0.628966	0.927382	0.0050532	0.282841	0.999907	5.43	0.538495	0.994022	1.34633	0.565457	0.99886	3.2	0.479936	0.999918	1.158		0.518352	0.928543	0.32	0.519366	0.930359	0.0189685	0.0601517	1	6.1	0.495366	0.979921	1.69215	0.481345	0.984623	3.13	0.404065	0.999935	0.1296		0.744477	0.907907	0.38	0.745965	0.909721	0.00336277	0.391611	0.999933	5.38	0.623713	0.992001	1.11154
0.627715	0.925556	0.41	0.628966	0.9274	0.00508545	0.282827	0.999907	5.43	0.538495	0.994046	1.34633	0.565457	0.998884	3.21	0.479923	0.999918	1.1651		0.518352	0.928565	0.32	0.519366	0.930381	0.0189818	0.0601385	1	6.1	0.495366	0.979946	1.69229	0.481332	0.984622	3.14	0.404052	0.999935	0.1336		0.744477	0.907922	0.38	0.745965	0.909736	0.00337062	0.391598	0.999933	5.38	0.6237	0.992001	1.1166
0.627702	0.925554	0.41	0.628953	0.927398	0.00510218	0.282814	0.999907	5.43	0.538482	0.994046	1.34658	0.565444	0.998884	3.21	0.47991	0.999918	1.1651		0.518352	0.928587	0.33	0.519366	0.930403	0.0191401	0.0601253	1	6.11	0.495366	0.979972	1.69343	0.481332	0.984649	3.14	0.404039	0.999935	0.1336		0.744464	0.90792	0.38	0.745965	0.909751	0.00337909	0.391585	0.999933	5.38	0.623687	0.992001	1.13012
0.627689	0.925553	0.41	0.628953	0.927416	0.0051193	0.282801	0.999907	5.43	0.538469	0.994046	1.34661	0.565444	0.998907	3.21	0.479897	0.999918	1.1651		0.518339	0.928585	0.33	0.519366	0.930425	0.0191402	0.0601122	1	6.11	0.495366	0.979997	1.69346	0.481319	0.984649	3.14	0.404026	0.999935	0.1336		0.744464	0.907935	0.38	0.745965	0.909765	0.00337989	0.391572	0.999933	5.38	0.623674	0.992001	1.14126
0.627676	0.925551	0.41	0.628953	0.927434	0.00515647	0.282788	0.999907	5.43	0.538455	0.994045	1.3467	0.565431	0.998907	3.21	0.479884	0.999918	1.1651		0.518326	0.928583	0.33	0.519366	0.930446	0.0191403	0.060099	1	6.11	0.495366	0.980023	1.6935	0.481305	0.984648	3.14	0.404013	0.999935	0.1336		0.744464	0.907949	0.38	0.745965	0.90978	0.00340192	0.391558	0.999933	5.38	0.623674	0.992022	1.14154
0.627663	0.92555	0.41	0.628953	0.927452	0.00517881	0.282775	0.999907	5.43	0.538442	0.994045	1.34694	0.565431	0.99893	3.21	0.47987	0.999918	1.1651		0.518326	0.928605	0.33	0.519366	0.930468	0.0191411	0.0600858	1	6.11	0.495366	0.980048	1.69354	0.481292	0.984648	3.14	0.404	0.999935	0.1336		0.744464	0.907964	0.38	0.745965	0.909794	0.0034062	0.391545	0.999933	5.38	0.62366	0.992021	1.14188
0.627663	0.925568	0.41	0.628953	0.92747	0.00517882	0.282762	0.999907	5.43	0.538429	0.994045	1.34699	0.565418	0.99893	3.21	0.479857	0.999918	1.1651		0.518326	0.928627	0.33	0.519366	0.93049	0.0191411	0.0600727	1	6.12	0.495366	0.980074	1.6939	0.481279	0.984647	3.14	0.403986	0.999935	0.1379		0.744464	0.907979	0.38	0.745965	0.909809	0.00340713	0.391532	0.999933	5.39	0.623647	0.992021	1.1494
0.627663	0.925586	0.41	0.628953	0.927488	0.00517978	0.282748	0.999907	5.43	0.538416	0.994045	1.34703	0.565418	0.998953	3.21	0.479844	0.999918	1.1651		0.518313	0.928625	0.33	0.519366	0.930512	0.0191413	0.0600595	1	6.12	0.495366	0.9801	1.69473	0.481279	0.984674	3.14	0.403973	0.999935	0.1424		0.744464	0.907993	0.38	0.745965	0.909824	0.00341639	0.391519	0.999933	5.39	0.623634	0.992021	1.15259
0.627663	0.925604	0.41	0.628953	0.927506	0.00518017	0.282735	0.999907	5.43	0.538403	0.994045	1.34714	0.565405	0.998953	3.21	0.479831	0.999918	1.1651		0.518313	0.928647	0.33	0.519366	0.930534	0.0191415	0.0600463	1	6.12	0.495353	0.980099	1.69486	0.481279	0.9847	3.14	0.40396	0.999935	0.1424		0.744451	0.907992	0.38	0.745965	0.909838	0.00342397	0.391506	0.999933	5.39	0.623621	0.992021	1.1662
0.627649	0.925602	0.41	0.628953	0.927524	0.00518113	0.282722	0.999907	5.43	0.538403	0.994069	1.3518	0.565391	0.998953	3.22	0.479818	0.999918	1.1651		0.5183	0.928646	0.33	0.519366	0.930556	0.0191415	0.0600332	1	6.13	0.495353	0.980125	1.69508	0.481279	0.984727	3.14	0.403947	0.999935	0.1931		0.744451	0.908006	0.38	0.745965	0.909853	0.00343493	0.391493	0.999933	5.39	0.623608	0.992021	1.1696
0.627636	0.925601	0.41	0.628953	0.927542	0.00518187	0.282709	0.999907	5.43	0.538403	0.994093	1.36176	0.565378	0.998953	3.22	0.479805	0.999918	1.1651		0.5183	0.928667	0.33	0.519366	0.930578	0.0191416	0.06002	1	6.13	0.49534	0.980124	1.69718	0.481279	0.984753	3.14	0.403934	0.999935	0.1931		0.744438	0.908005	0.38	0.745965	0.909868	0.00344526	0.39148	0.999933	5.39	0.623595	0.992021	1.182
0.627636	0.925619	0.41	0.628953	0.92756	0.00518226	0.282696	0.999907	5.43	0.538403	0.994117	1.36371	0.565365	0.998953	3.22	0.479791	0.999918	1.1651		0.5183	0.928689	0.33	0.519366	0.9306	0.0191428	0.0600068	1	6.13	0.495326	0.980123	1.71721	0.481279	0.98478	3.14	0.403921	0.999935	0.1931		0.744425	0.908003	0.38	0.745965	0.909882	0.00345662	0.391466	0.999933	5.39	0.623581	0.99202	1.18266
0.627623	0.925617	0.41	0.628953	0.927578	0.00518251	0.282683	0.999907	5.43	0.53839	0.994117	1.3643	0.565352	0.998953	3.22	0.479778	0.999918	1.1651		0.5183	0.928711	0.33	0.519366	0.930622	0.0191455	0.0599937	1	6.14	0.495313	0.980123	1.73829	0.481266	0.98478	3.14	0.403907	0.999935	0.1931		0.744425	0.908018	0.38	0.745965	0.909897	0.00346117	0.391453	0.999933	5.39	0.623581	0.992041	1.185
0.62761	0.925616	0.41	0.628953	0.927596	0.00518277	0.282669	0.999907	5.43	0.538376	0.994117	1.37628	0.565339	0.998953	3.23	0.479765	0.999918	1.1919		0.5183	0.928733	0.33	0.519366	0.930644	0.0191479	0.0599805	1	6.14	0.495313	0.980148	1.8093	0.481253	0.984779	3.14	0.403894	0.999935	0.1931		0.744425	0.908033	0.38	0.745965	0.909911	0.00346834	0.39144	0.999933	5.39	0.623568	0.992041	1.20264
0.627597	0.925615	0.41	0.628953	0.927614	0.00518362	0.282656	0.999907	5.43	0.538363	0.994117	1.38901	0.565339	0.998976	3.23	0.479752	0.999918	1.1919		0.5183	0.928755	0.33	0.519366	0.930666	0.0191522	0.0599674	1	6.14	0.495313	0.980174	1.81057	0.48124	0.984779	3.14	0.403881	0.999935	0.1931		0.744425	0.908047	0.38	0.745965	0.909926	0.00347747	0.391427	0.999933	5.39	0.623555	0.992041	1.20383
0.627584	0.925613	0.41	0.628953	0.927632	0.0051839	0.282643	0.999907	5.43	0.53835	0.994117	1.38934	0.565326	0.998976	3.23	0.479739	0.999918	1.2494		0.5183	0.928777	0.33	0.519366	0.930688	0.019154	0.0599542	1	6.14	0.4953	0.980174	1.81079	0.481226	0.984778	3.14	0.403868	0.999935	0.1931		0.744425	0.908062	0.39	0.745965	0.909941	0.00348582	0.391414	0.999933	5.39	0.623555	0.992062	1.20489
0.627584	0.925631	0.41	0.628953	0.92765	0.00518408	0.28263	0.999907	5.43	0.538337	0.994117	1.39339	0.565312	0.998976	3.23	0.479726	0.999918	1.2779		0.5183	0.928799	0.34	0.519366	0.93071	0.0191541	0.059941	1	6.14	0.4953	0.980199	1.81115	0.481226	0.984805	3.14	0.403855	0.999935	0.1931		0.744411	0.90806	0.39	0.745965	0.909955	0.00349407	0.391401	0.999933	5.39	0.623542	0.992061	1.20603
0.627584	0.925649	0.41	0.628953	0.927668	0.0051841	0.282617	0.999907	5.43	0.538324	0.994117	1.40483	0.565312	0.999	3.23	0.479712	0.999918	1.3077		0.5183	0.928821	0.34	0.519366	0.930732	0.0191546	0.0599279	1	6.15	0.495287	0.980199	1.8123	0.481213	0.984804	3.14	0.403842	0.999935	0.1931		0.744411	0.908075	0.39	0.745965	0.90997	0.00350269	0.391387	0.999933	5.39	0.623542	0.992082	1.2063
0.627584	0.925667	0.41	0.628953	0.927687	0.00518477	0.282604	0.999907	5.44	0.538324	0.994141	1.42239	0.565299	0.999	3.24	0.479699	0.999918	1.3389		0.518286	0.928819	0.34	0.519366	0.930754	0.019156	0.0599147	1	6.16	0.495287	0.980224	1.81258	0.4812	0.984804	3.14	0.403828	0.999935	0.1931		0.744398	0.908073	0.39	0.745965	0.909984	0.00350889	0.391374	0.999933	5.39	0.623529	0.992082	1.20675
0.627584	0.925685	0.42	0.628953	0.927705	0.00518804	0.28259	0.999907	5.44	0.538311	0.994141	1.42245	0.565286	0.999	3.24	0.479686	0.999918	1.3622		0.518273	0.928817	0.34	0.519366	0.930776	0.0191569	0.0599015	1	6.16	0.495274	0.980224	1.81341	0.481187	0.984804	3.14	0.403815	0.999935	0.1931		0.744385	0.908072	0.39	0.745965	0.909999	0.00351806	0.391361	0.999933	5.39	0.623529	0.992103	1.20683
0.62757	0.925684	0.42	0.628953	0.927723	0.00522612	0.282577	0.999907	5.44	0.538311	0.994165	1.42264	0.565286	0.999023	3.24	0.479673	0.999918	1.3622		0.518273	0.928839	0.34	0.519366	0.930798	0.0191604	0.0598884	1	6.16	0.495274	0.980249	1.8162	0.481174	0.984803	3.14	0.403802	0.999935	0.1931		0.744372	0.90807	0.39	0.745965	0.910014	0.00352106	0.391348	0.999933	5.39	0.623529	0.992124	1.20697
0.627557	0.925682	0.42	0.628953	0.927741	0.00527731	0.282564	0.999907	5.44	0.538311	0.994189	1.42267	0.565273	0.999023	3.25	0.47966	0.999918	1.3622		0.518273	0.928861	0.34	0.519366	0.93082	0.019542	0.0598752	1	6.16	0.495261	0.980249	1.82696	0.481174	0.98483	3.15	0.403789	0.999935	0.1931		0.744372	0.908085	0.39	0.745965	0.910028	0.00352264	0.391335	0.999933	5.39	0.623529	0.992144	1.22
0.627557	0.9257	0.42	0.628953	0.927759	0.00528935	0.282551	0.999907	5.44	0.538311	0.994213	1.42327	0.56526	0.999023	3.25	0.479647	0.999918	1.3622		0.518273	0.928883	0.34	0.519366	0.930842	0.019543	0.059862	1	6.16	0.495261	0.980274	1.82713	0.481174	0.984856	3.15	0.403776	0.999935	0.1931		0.744359	0.908083	0.39	0.745965	0.910043	0.00352466	0.391322	0.999933	5.4	0.623516	0.992144	1.22594
0.627544	0.925699	0.42	0.628953	0.927777	0.00529192	0.282538	0.999907	5.44	0.538311	0.994237	1.42337	0.565247	0.999023	3.27	0.479633	0.999918	1.3622		0.51826	0.928882	0.34	0.519366	0.930864	0.0195505	0.0598489	1	6.19	0.495247	0.980274	1.82734	0.481161	0.984856	3.15	0.403763	0.999935	0.1931		0.744359	0.908098	0.39	0.745965	0.910057	0.0035259	0.391308	0.999933	5.4	0.623502	0.992144	1.23317
0.627544	0.925717	0.42	0.628953	0.927795	0.00542691	0.282525	0.999907	5.44	0.538311	0.994261	1.42413	0.565247	0.999046	3.27	0.47962	0.999918	1.3622		0.518247	0.92888	0.34	0.519366	0.930886	0.0195634	0.0598357	1	6.2	0.495247	0.980299	1.82813	0.481161	0.984882	3.15	0.403749	0.999935	0.1931		0.744346	0.908097	0.39	0.745965	0.910072	0.0035423	0.391295	0.999933	5.4	0.623489	0.992144	1.23369
0.627544	0.925735	0.42	0.628953	0.927813	0.00543724	0.282511	0.999907	5.45	0.538297	0.994261	1.44607	0.565233	0.999046	3.27	0.479607	0.999918	1.3622		0.518247	0.928902	0.34	0.519366	0.930908	0.0195739	0.0598225	1	6.2	0.495247	0.980325	1.82842	0.481161	0.984909	3.15	0.403736	0.999935	0.1931		0.744332	0.908095	0.39	0.745965	0.910087	0.00354272	0.391282	0.999933	5.4	0.623476	0.992144	1.24368
0.627531	0.925733	0.42	0.628953	0.927831	0.00543938	0.282498	0.999907	5.45	0.538284	0.994261	1.44822	0.565233	0.999069	3.27	0.479594	0.999918	1.3622		0.518247	0.928924	0.35	0.519366	0.93093	0.0199234	0.0598094	1	6.2	0.495234	0.980324	1.82845	0.481161	0.984935	3.15	0.403723	0.999935	0.1931		0.744332	0.90811	0.39	0.745965	0.910101	0.00355129	0.391269	0.999933	5.4	0.623463	0.992144	1.25427
0.627531	0.925751	0.42	0.628953	0.927849	0.00545116	0.282485	0.999907	5.45	0.538271	0.994261	1.46333	0.56522	0.999069	3.28	0.479581	0.999918	1.3622		0.518247	0.928946	0.35	0.519366	0.930951	0.019957	0.0597962	1	6.21	0.495221	0.980324	1.82847	0.481161	0.984962	3.15	0.40371	0.999935	0.1931		0.744319	0.908108	0.39	0.745965	0.910116	0.00355463	0.391256	0.999933	5.4	0.62345	0.992143	1.25493
0.627518	0.92575	0.42	0.628953	0.927867	0.0054512	0.282472	0.999907	5.45	0.538258	0.994261	1.46576	0.565207	0.999069	3.28	0.479568	0.999918	1.3622		0.518234	0.928944	0.35	0.519366	0.930973	0.0199915	0.059783	1	6.22	0.495208	0.980323	1.82892	0.481161	0.984989	3.16	0.403697	0.999935	0.1931		0.744306	0.908107	0.39	0.745965	0.910131	0.00355478	0.391243	0.999933	5.4	0.623437	0.992143	1.25932
0.627505	0.925748	0.42	0.628953	0.927885	0.00545284	0.282459	0.999907	5.45	0.538245	0.994261	1.47193	0.565194	0.999069	3.29	0.479554	0.999918	1.3622		0.518234	0.928966	0.35	0.519366	0.930995	0.0203265	0.0597699	1	6.22	0.495195	0.980323	1.82943	0.481147	0.984988	3.16	0.403684	0.999935	0.1931		0.744293	0.908105	0.39	0.745965	0.910145	0.0035564	0.391229	0.999933	5.4	0.623437	0.992164	1.26326
0.627492	0.925747	0.42	0.628953	0.927903	0.00545378	0.282446	0.999907	5.45	0.538232	0.994261	1.4721	0.565194	0.999092	3.29	0.479541	0.999918	1.3622		0.518234	0.928988	0.35	0.519353	0.930994	0.0204463	0.0597567	1	6.22	0.495195	0.980348	1.86601	0.481147	0.985015	3.16	0.40367	0.999935	0.1931		0.744293	0.90812	0.4	0.745965	0.91016	0.0035626	0.391216	0.999933	5.4	0.623423	0.992164	1.27034
0.627478	0.925745	0.42	0.628953	0.927921	0.00545416	0.282432	0.999907	5.45	0.538232	0.994285	1.48155	0.565194	0.999116	3.3	0.479528	0.999918	1.3622		0.518234	0.92901	0.35	0.519353	0.931016	0.0205553	0.0597435	1	6.22	0.495195	0.980374	1.86606	0.481147	0.985041	3.16	0.403657	0.999935	0.1931		0.744293	0.908134	0.4	0.745965	0.910174	0.00356907	0.391203	0.999933	5.4	0.623423	0.992185	1.27312
0.627478	0.925763	0.42	0.628953	0.927939	0.00545475	0.282419	0.999907	5.45	0.538218	0.994285	1.49073	0.565181	0.999116	3.31	0.479515	0.999918	1.3622		0.518221	0.929008	0.35	0.519353	0.931038	0.0205618	0.0597304	1	6.22	0.495195	0.980399	1.86614	0.481147	0.985068	3.16	0.403644	0.999935	0.1931		0.74428	0.908133	0.4	0.745965	0.910189	0.00358812	0.39119	0.999933	5.4	0.623423	0.992206	1.27325
0.627465	0.925762	0.42	0.628953	0.927957	0.00545562	0.282406	0.999907	5.45	0.538205	0.994284	1.49908	0.565168	0.999116	3.31	0.479502	0.999918	1.3622		0.518221	0.92903	0.35	0.519353	0.93106	0.020563	0.0597172	1	6.22	0.495195	0.980425	1.86629	0.481147	0.985094	3.16	0.403631	0.999935	0.1931		0.74428	0.908148	0.4	0.745965	0.910204	0.00360105	0.391177	0.999933	5.4	0.623423	0.992226	1.27329
0.627465	0.92578	0.42	0.628953	0.927975	0.0054561	0.282393	0.999907	5.46	0.538205	0.994309	1.49952	0.565154	0.999116	3.32	0.479489	0.999918	1.3622		0.518221	0.929052	0.35	0.519353	0.931082	0.0205647	0.059704	1	6.22	0.495182	0.980424	1.86652	0.481134	0.985094	3.16	0.403618	0.999935	0.1931		0.74428	0.908162	0.4	0.745965	0.910218	0.00360354	0.391164	0.999933	5.4	0.623423	0.992247	1.27368
0.627452	0.925778	0.42	0.628953	0.927993	0.00545633	0.28238	0.999907	5.46	0.538192	0.994309	1.50007	0.565141	0.999116	3.32	0.479475	0.999918	1.3622		0.518221	0.929074	0.35	0.519353	0.931104	0.0205655	0.0596909	1	6.23	0.495182	0.98045	1.86657	0.481121	0.985094	3.16	0.403605	0.999935	0.1931		0.74428	0.908177	0.4	0.745965	0.910233	0.00364153	0.39115	0.999933	5.4	0.62341	0.992247	1.27389
0.627439	0.925777	0.42	0.628953	0.928011	0.00545638	0.282367	0.999907	5.46	0.538192	0.994333	1.50083	0.565128	0.999116	3.32	0.479462	0.999918	1.3622		0.518207	0.929072	0.35	0.519353	0.931126	0.0205658	0.0596777	1	6.23	0.495182	0.980475	1.86662	0.481108	0.985093	3.16	0.403591	0.999935	0.1931		0.744267	0.908175	0.4	0.745965	0.910248	0.00364203	0.391137	0.999933	5.4	0.623397	0.992247	1.27392
0.627426	0.925776	0.42	0.628953	0.928029	0.0054565	0.282353	0.999907	5.46	0.538179	0.994333	1.5039	0.565128	0.999139	3.33	0.479449	0.999918	1.3622		0.518194	0.92907	0.35	0.519353	0.931148	0.020566	0.0596646	1	6.23	0.495168	0.980475	1.86664	0.481095	0.985093	3.16	0.403578	0.999935	0.1931		0.744267	0.90819	0.4	0.745965	0.910262	0.00365002	0.391124	0.999933	5.4	0.623397	0.992268	1.27403
0.627426	0.925794	0.42	0.628953	0.928047	0.00545705	0.28234	0.999907	5.46	0.538179	0.994357	1.50392	0.565115	0.999139	3.33	0.479436	0.999918	1.3937		0.518194	0.929092	0.35	0.519353	0.93117	0.0205662	0.0596514	1	6.23	0.495168	0.980501	1.86774	0.481082	0.985092	3.16	0.403565	0.999935	0.1931		0.744253	0.908188	0.4	0.745965	0.910277	0.00365171	0.391111	0.999933	5.4	0.623397	0.992288	1.2742
0.627413	0.925792	0.42	0.628953	0.928065	0.00545758	0.282327	0.999907	5.46	0.538179	0.994381	1.50394	0.565102	0.999139	3.33	0.479423	0.999918	1.3937		0.518194	0.929114	0.36	0.519353	0.931192	0.0205671	0.0596382	1	6.23	0.495168	0.980526	1.86806	0.481068	0.985092	3.16	0.403552	0.999935	0.1931		0.744253	0.908203	0.4	0.745965	0.910291	0.00365175	0.391098	0.999933	5.4	0.623384	0.992288	1.27425
0.627399	0.925791	0.42	0.628953	0.928083	0.00545775	0.282314	0.999907	5.46	0.538179	0.994405	1.50395	0.565089	0.999139	3.33	0.47941	0.999918	1.4211		0.518194	0.929136	0.36	0.519353	0.931214	0.0205899	0.0596251	1	6.23	0.495168	0.980552	1.86818	0.481055	0.985092	3.16	0.403539	0.999935	0.1931		0.744253	0.908218	0.4	0.745965	0.910306	0.00365515	0.391085	0.999933	5.4	0.623384	0.992309	1.27445
0.627386	0.925789	0.42	0.628953	0.928101	0.00546141	0.282301	0.999907	5.46	0.538179	0.994429	1.50398	0.565075	0.999139	3.33	0.479397	0.999918	1.478		0.518194	0.929158	0.36	0.519353	0.931236	0.0205906	0.0596119	1	6.23	0.495168	0.980577	1.872	0.481042	0.985091	3.16	0.403526	0.999935	0.1931		0.744253	0.908232	0.4	0.745965	0.910321	0.00366938	0.391071	0.999933	5.4	0.623384	0.99233	1.27446
0.627386	0.925807	0.42	0.628953	0.928119	0.00551362	0.282288	0.999907	5.46	0.538166	0.994429	1.50406	0.565062	0.999139	3.33	0.479383	0.999918	1.478		0.518181	0.929157	0.36	0.519353	0.931258	0.0205973	0.0595987	1	6.24	0.495155	0.980577	1.87221	0.481029	0.985091	3.16	0.403512	0.999935	0.1931		0.74424	0.908231	0.4	0.745965	0.910335	0.00366964	0.391058	0.999933	5.41	0.623384	0.992351	1.27457
0.627373	0.925806	0.42	0.628953	0.928137	0.00551814	0.282274	0.999907	5.46	0.538166	0.994453	1.50418	0.565049	0.999139	3.33	0.47937	0.999918	1.478		0.518181	0.929178	0.36	0.519353	0.93128	0.0205974	0.0595856	1	6.24	0.495142	0.980576	1.87287	0.481016	0.98509	3.16	0.403499	0.999935	0.1931		0.74424	0.908245	0.4	0.745965	0.91035	0.00367686	0.391045	0.999933	5.41	0.623384	0.992371	1.275
0.62736	0.925804	0.42	0.628953	0.928155	0.0055447	0.282261	0.999907	5.46	0.538153	0.994453	1.50418	0.565036	0.999139	3.34	0.479357	0.999918	1.478		0.518181	0.9292	0.36	0.519353	0.931301	0.0205978	0.0595724	1	6.24	0.495142	0.980602	1.87383	0.481003	0.98509	3.16	0.403486	0.999935	0.1931		0.744227	0.908244	0.4	0.745965	0.910365	0.00368507	0.391032	0.999933	5.41	0.623371	0.992371	1.28266
0.62736	0.925822	0.42	0.628953	0.928173	0.00556017	0.282248	0.999907	5.46	0.538153	0.994477	1.50423	0.565023	0.999139	3.35	0.479344	0.999918	1.5127		0.518168	0.929199	0.36	0.519353	0.931323	0.0205981	0.0595592	1	6.24	0.495142	0.980627	1.87416	0.480989	0.98509	3.16	0.403473	0.999935	0.1931		0.744214	0.908242	0.4	0.745965	0.910379	0.00369315	0.391019	0.999933	5.41	0.623358	0.992371	1.2904
0.627347	0.925821	0.42	0.628953	0.928191	0.00557077	0.282235	0.999907	5.47	0.538153	0.994502	1.50425	0.565023	0.999162	3.35	0.479331	0.999918	1.5127		0.518168	0.929221	0.36	0.519353	0.931345	0.0205982	0.0595461	1	6.24	0.495142	0.980653	1.87417	0.480976	0.985089	3.16	0.40346	0.999935	0.1931		0.744214	0.908257	0.4	0.745965	0.910394	0.00370331	0.391006	0.999933	5.41	0.623344	0.992371	1.29415
0.627347	0.925839	0.42	0.628953	0.928209	0.00557394	0.282222	0.999907	5.47	0.538153	0.994526	1.50471	0.56501	0.999162	3.37	0.479318	0.999918	1.549		0.518168	0.929243	0.36	0.519353	0.931367	0.0205988	0.0595329	1	6.24	0.495142	0.980678	1.87422	0.480963	0.985089	3.16	0.403447	0.999935	0.1931		0.744201	0.908255	0.4	0.745965	0.910408	0.0037057	0.390992	0.999933	5.41	0.623344	0.992392	1.29689
0.627347	0.925857	0.42	0.628953	0.928227	0.00557411	0.282209	0.999907	5.47	0.538139	0.994526	1.50495	0.564996	0.999162	3.38	0.479304	0.999918	1.5607		0.518168	0.929265	0.36	0.519353	0.931389	0.020599	0.0595197	1	6.24	0.495142	0.980704	1.87755	0.480963	0.985115	3.16	0.403433	0.999935	0.1931		0.744188	0.908254	0.4	0.745965	0.910423	0.0037371	0.390979	0.999933	5.41	0.623331	0.992392	1.30433
0.627347	0.925875	0.42	0.628953	0.928245	0.00557465	0.282195	0.999907	5.47	0.538139	0.99455	1.50682	0.564983	0.999162	3.38	0.479291	0.999918	1.5607		0.518155	0.929263	0.36	0.519353	0.931411	0.0205994	0.0595066	1	6.25	0.495129	0.980704	1.91312	0.48095	0.985115	3.16	0.40342	0.999935	0.1931		0.744188	0.908269	0.4	0.745965	0.910438	0.00374343	0.390966	0.999933	5.41	0.623318	0.992391	1.30579
0.627347	0.925893	0.42	0.628953	0.928263	0.00557522	0.282182	0.999907	5.47	0.538126	0.99455	1.51104	0.56497	0.999162	3.38	0.479278	0.999918	1.5607		0.518155	0.929285	0.36	0.519353	0.931433	0.0206	0.0594934	1	6.26	0.495129	0.980729	1.91401	0.48095	0.985141	3.16	0.403407	0.999935	0.1931		0.744174	0.908267	0.4	0.745965	0.910452	0.00374486	0.390953	0.999933	5.41	0.623305	0.992391	1.31781
0.627347	0.925911	0.42	0.628953	0.928281	0.00557646	0.282169	0.999907	5.47	0.538113	0.99455	1.51121	0.564957	0.999162	3.39	0.479265	0.999918	1.5607		0.518155	0.929307	0.36	0.519353	0.931455	0.0206009	0.0594802	1	6.26	0.495116	0.980729	1.93503	0.480937	0.985141	3.17	0.403394	0.999935	0.1931		0.744174	0.908282	0.4	0.745965	0.910467	0.00374806	0.39094	0.999933	5.41	0.623292	0.992391	1.32082
0.627334	0.925909	0.42	0.628953	0.928299	0.00557724	0.282156	0.999907	5.47	0.538113	0.994574	1.52278	0.564957	0.999185	3.39	0.479252	0.999918	1.5607		0.518155	0.929329	0.36	0.519353	0.931477	0.0206018	0.0594671	1	6.26	0.495116	0.980754	1.97168	0.480924	0.985141	3.17	0.403381	0.999935	0.1931		0.744161	0.90828	0.4	0.745965	0.910482	0.00374853	0.390927	0.999933	5.42	0.623279	0.992391	1.3266
0.62732	0.925908	0.42	0.628953	0.928317	0.00557918	0.282143	0.999907	5.48	0.5381	0.994574	1.54178	0.564944	0.999185	3.4	0.479239	0.999918	1.5607		0.518155	0.929351	0.37	0.519353	0.931499	0.0206031	0.0594539	1	6.27	0.495103	0.980754	1.97174	0.480911	0.98514	3.17	0.403368	0.999935	0.1931		0.744148	0.908279	0.4	0.745965	0.910496	0.00375294	0.390913	0.999933	5.42	0.623279	0.992412	1.32857
0.62732	0.925926	0.42	0.628953	0.928335	0.00557948	0.28213	0.999907	5.48	0.538087	0.994574	1.56165	0.564931	0.999185	3.4	0.479225	0.999918	1.5607		0.518142	0.929349	0.37	0.519353	0.931521	0.0206043	0.0594407	1	6.27	0.495089	0.980753	1.9718	0.480897	0.98514	3.17	0.403354	0.999935	0.1931		0.744135	0.908277	0.4	0.745965	0.910511	0.00375911	0.3909	0.999933	5.42	0.623265	0.992412	1.33048
0.62732	0.925944	0.42	0.628953	0.928354	0.00561227	0.282116	0.999907	5.48	0.538074	0.994573	1.5698	0.564917	0.999185	3.41	0.479212	0.999918	1.5607		0.518128	0.929347	0.37	0.519353	0.931543	0.0206127	0.0594276	1	6.27	0.495076	0.980753	1.97197	0.480884	0.985139	3.17	0.403341	0.999935	0.1931		0.744122	0.908276	0.4	0.745965	0.910525	0.00377404	0.390887	0.999933	5.42	0.623252	0.992411	1.33742
0.627307	0.925942	0.43	0.628953	0.928372	0.00561544	0.282103	0.999907	5.48	0.538061	0.994573	1.57221	0.564917	0.999208	3.41	0.479199	0.999918	1.5607		0.518128	0.929369	0.37	0.519353	0.931565	0.0206128	0.0594144	1	6.27	0.495076	0.980778	1.97204	0.480871	0.985139	3.17	0.403328	0.999935	0.1931		0.744122	0.90829	0.4	0.745965	0.91054	0.00378691	0.390874	0.999933	5.42	0.623252	0.992432	1.34451
0.627307	0.92596	0.43	0.628953	0.92839	0.00561676	0.28209	0.999907	5.48	0.538061	0.994597	1.57383	0.564904	0.999208	3.42	0.479186	0.999918	1.5607		0.518115	0.929368	0.37	0.519353	0.931587	0.0206153	0.0594012	1	6.27	0.495076	0.980804	1.97205	0.480871	0.985166	3.17	0.403315	0.999935	0.1931		0.744109	0.908289	0.4	0.745965	0.910555	0.0038098	0.390861	0.999933	5.42	0.623252	0.992453	1.34571
0.627294	0.925959	0.43	0.628953	0.928408	0.00574049	0.282077	0.999907	5.48	0.538047	0.994597	1.58271	0.564891	0.999208	3.42	0.479173	0.999918	1.5607		0.518102	0.929366	0.37	0.519353	0.931609	0.0206155	0.0593881	1	6.28	0.495076	0.980829	1.97206	0.480871	0.985192	3.17	0.403302	0.999935	0.1931		0.744095	0.908287	0.41	0.745965	0.910569	0.00381379	0.390848	0.999933	5.42	0.623252	0.992474	1.34616
0.627294	0.925977	0.43	0.628953	0.928426	0.00574059	0.282064	0.999907	5.48	0.538034	0.994597	1.58942	0.564878	0.999208	3.43	0.47916	0.999918	1.5607		0.518089	0.929364	0.37	0.519353	0.931631	0.0206159	0.0593749	1	6.28	0.495063	0.980829	1.97208	0.480858	0.985192	3.18	0.403289	0.999935	0.1931		0.744082	0.908286	0.41	0.745965	0.910584	0.00383813	0.390834	0.999933	5.42	0.623239	0.992474	1.34623
0.627294	0.925995	0.43	0.628953	0.928444	0.0057409	0.282051	0.999907	5.48	0.538021	0.994597	1.59017	0.564865	0.999208	3.43	0.479146	0.999918	1.5607		0.518076	0.929363	0.37	0.519353	0.931653	0.0206161	0.0593618	1	6.28	0.495063	0.980855	1.97242	0.480845	0.985191	3.18	0.403275	0.999935	0.1931		0.744082	0.908301	0.41	0.745965	0.910599	0.0038416	0.390821	0.999933	5.42	0.623226	0.992473	1.34632
0.627294	0.926013	0.43	0.628953	0.928462	0.0057413	0.282037	0.999907	5.48	0.538008	0.994597	1.59032	0.564852	0.999208	3.44	0.479133	0.999918	1.5607		0.518063	0.929361	0.37	0.519353	0.931675	0.0206163	0.0593486	1	6.28	0.49505	0.980854	1.97304	0.480845	0.985218	3.18	0.403262	0.999935	0.1931		0.744069	0.908299	0.41	0.745965	0.910613	0.00384562	0.390808	0.999933	5.43	0.623226	0.992494	1.34633
0.627294	0.926031	0.43	0.628953	0.92848	0.00574151	0.282024	0.999907	5.48	0.537995	0.994597	1.59047	0.564838	0.999208	3.45	0.47912	0.999918	1.5872		0.518063	0.929383	0.37	0.519353	0.931697	0.0206165	0.0593354	1	6.29	0.495037	0.980854	1.97306	0.480832	0.985218	3.18	0.403249	0.999935	0.1931		0.744056	0.908298	0.41	0.745965	0.910628	0.00385016	0.390795	0.999933	5.43	0.623213	0.992494	1.34658
0.627294	0.926049	0.43	0.628953	0.928498	0.00574154	0.282011	0.999907	5.48	0.537995	0.994621	1.59048	0.564825	0.999208	3.47	0.479107	0.999918	1.597		0.518063	0.929405	0.37	0.519353	0.931719	0.0206169	0.0593223	1	6.29	0.495024	0.980853	1.97314	0.480832	0.985244	3.18	0.403236	0.999935	0.1931		0.744056	0.908312	0.41	0.745965	0.910643	0.00386351	0.390782	0.999933	5.43	0.6232	0.992494	1.34686
0.627281	0.926048	0.43	0.628953	0.928516	0.00574273	0.281998	0.999907	5.48	0.537995	0.994645	1.59067	0.564812	0.999208	3.48	0.479094	0.999918	1.597		0.518049	0.929403	0.37	0.519353	0.931741	0.020617	0.0593091	1	6.29	0.495024	0.980879	1.97322	0.480832	0.985271	3.18	0.403223	0.999935	0.1931		0.744043	0.908311	0.41	0.745965	0.910657	0.0038637	0.390769	0.999933	5.43	0.623186	0.992494	1.34692
0.627281	0.926066	0.43	0.628953	0.928534	0.00574289	0.281985	0.999907	5.48	0.537995	0.994669	1.59119	0.564799	0.999208	3.48	0.479081	0.999918	1.597		0.518049	0.929425	0.37	0.519353	0.931763	0.0206451	0.0592959	1	6.3	0.49501	0.980878	1.97328	0.480832	0.985297	3.18	0.40321	0.999935	0.1931		0.74403	0.908309	0.41	0.745965	0.910672	0.00387628	0.390755	0.999933	5.43	0.623173	0.992494	1.34818
0.627268	0.926064	0.43	0.628953	0.928552	0.00574317	0.281972	0.999907	5.49	0.537982	0.994669	1.5912	0.564786	0.999208	3.49	0.479067	0.999918	1.597		0.518036	0.929423	0.37	0.519353	0.931785	0.0206679	0.0592828	1	6.31	0.494997	0.980878	1.97333	0.480818	0.985297	3.18	0.403197	0.999935	0.1931		0.74403	0.908324	0.41	0.745965	0.910686	0.00388491	0.390742	0.999933	5.43	0.62316	0.992493	1.34976
0.627255	0.926063	0.43	0.628953	0.92857	0.00574317	0.281958	0.999907	5.49	0.537982	0.994694	1.5912	0.564773	0.999208	3.49	0.479054	0.999918	1.635		0.518023	0.929422	0.37	0.519353	0.931807	0.0207639	0.0592696	1	6.31	0.494997	0.980903	1.97388	0.480805	0.985296	3.19	0.403183	0.999935	0.1931		0.744016	0.908322	0.41	0.745965	0.910701	0.00389501	0.390729	0.999933	5.43	0.623147	0.992493	1.35055
0.627241	0.926061	0.43	0.628953	0.928588	0.00574327	0.281945	0.999907	5.49	0.537982	0.994718	1.59126	0.564759	0.999208	3.49	0.479041	0.999918	1.635		0.518023	0.929444	0.37	0.519353	0.931829	0.0208213	0.0592564	1	6.32	0.494984	0.980903	1.97536	0.480792	0.985296	3.19	0.40317	0.999935	0.1931		0.744016	0.908337	0.41	0.745965	0.910716	0.00389832	0.390716	0.999933	5.43	0.623147	0.992514	1.3518
0.627241	0.926079	0.43	0.628953	0.928606	0.00574342	0.281932	0.999907	5.49	0.537982	0.994742	1.59183	0.564746	0.999208	3.5	0.479028	0.999918	1.6797		0.51801	0.929442	0.37	0.519353	0.931851	0.0208221	0.0592433	1	6.32	0.494984	0.980928	2.06331	0.480792	0.985323	3.19	0.403157	0.999935	0.1931		0.744016	0.908352	0.41	0.745965	0.91073	0.00389938	0.390703	0.999933	5.43	0.623134	0.992514	1.35472
0.627241	0.926097	0.43	0.628953	0.928624	0.00574343	0.281919	0.999907	5.49	0.537968	0.994742	1.59192	0.564733	0.999208	3.52	0.479015	0.999918	1.6797		0.517997	0.92944	0.37	0.519353	0.931873	0.0208233	0.0592301	1	6.32	0.494971	0.980928	2.06337	0.480779	0.985322	3.19	0.403144	0.999935	0.1931		0.744016	0.908366	0.41	0.745965	0.910745	0.0039027	0.39069	0.999933	5.43	0.623121	0.992514	1.3548
0.627228	0.926096	0.43	0.628953	0.928642	0.00574344	0.281906	0.999907	5.49	0.537955	0.994742	1.59198	0.56472	0.999208	3.52	0.479002	0.999918	1.6797		0.517997	0.929462	0.38	0.519353	0.931895	0.0208253	0.0592169	1	6.32	0.494958	0.980927	2.06344	0.480779	0.985349	3.19	0.403131	0.999935	0.1931		0.744003	0.908365	0.41	0.745965	0.91076	0.00390478	0.390676	0.999933	5.43	0.623121	0.992535	1.36176
0.627215	0.926094	0.43	0.628953	0.92866	0.00574506	0.281893	0.999907	5.49	0.537955	0.994766	1.5922	0.564707	0.999208	3.52	0.478988	0.999918	1.714		0.517997	0.929484	0.38	0.519353	0.931918	0.0208261	0.0592038	1	6.32	0.494958	0.980953	2.0635	0.480779	0.985375	3.19	0.403118	0.999935	0.1931		0.744003	0.908379	0.41	0.745965	0.910774	0.00391953	0.390663	0.999933	5.43	0.623121	0.992555	1.36259
0.627202	0.926093	0.43	0.628953	0.928678	0.00574568	0.281879	0.999907	5.49	0.537955	0.99479	1.593	0.564694	0.999208	3.52	0.478975	0.999918	1.7168		0.517984	0.929483	0.38	0.519353	0.93194	0.0208267	0.0591906	1	6.32	0.494945	0.980952	2.0635	0.480766	0.985375	3.19	0.403104	0.999935	0.1931		0.74399	0.908378	0.41	0.745965	0.910789	0.00392773	0.39065	0.999933	5.43	0.623121	0.992576	1.37086
0.627189	0.926092	0.43	0.628953	0.928696	0.00574593	0.281866	0.999907	5.49	0.537942	0.99479	1.60309	0.56468	0.999208	3.52	0.478962	0.999918	1.7194		0.517984	0.929505	0.38	0.51934	0.931938	0.0208268	0.0591774	1	6.33	0.494945	0.980978	2.06357	0.480766	0.985402	3.19	0.403091	0.999935	0.1931		0.743977	0.908376	0.41	0.745965	0.910804	0.00393507	0.390637	0.999933	5.43	0.623108	0.992576	1.37364
0.627176	0.92609	0.43	0.628953	0.928714	0.00574599	0.281853	0.999907	5.49	0.537929	0.99479	1.60717	0.564667	0.999208	3.53	0.478949	0.999918	1.7194		0.517984	0.929527	0.38	0.51934	0.93196	0.0208342	0.0591643	1	6.34	0.494945	0.981004	2.06374	0.480766	0.985428	3.19	0.403078	0.999935	0.1931		0.743977	0.908391	0.41	0.745965	0.910818	0.00395667	0.390624	0.999933	5.43	0.623094	0.992576	1.37628
0.627176	0.926108	0.43	0.628953	0.928733	0.00574785	0.28184	0.999907	5.49	0.537929	0.994814	1.60995	0.564654	0.999208	3.54	0.478936	0.999918	1.7609		0.517984	0.929549	0.38	0.51934	0.931982	0.0208344	0.0591511	1	6.34	0.494945	0.981029	2.06384	0.480753	0.985428	3.19	0.403065	0.999935	0.1931		0.743964	0.908389	0.41	0.745965	0.910833	0.00395673	0.390611	0.999933	5.43	0.623081	0.992576	1.40937
0.627176	0.926126	0.43	0.628953	0.928751	0.00575022	0.281827	0.999907	5.49	0.537916	0.994814	1.6215	0.564654	0.999231	3.54	0.478923	0.999918	1.7609		0.517984	0.92957	0.38	0.519326	0.93198	0.0208353	0.0591379	1	6.34	0.494945	0.981055	2.06394	0.480753	0.985454	3.19	0.403052	0.999935	0.1931		0.743951	0.908388	0.41	0.745965	0.910847	0.00396606	0.390597	0.999933	5.43	0.623081	0.992597	1.42228
0.627162	0.926125	0.43	0.628953	0.928769	0.00575366	0.281814	0.999907	5.49	0.537903	0.994814	1.62424	0.564641	0.999231	3.54	0.478909	0.999918	1.7609		0.517984	0.929592	0.38	0.519326	0.932002	0.0208355	0.0591248	1	6.35	0.494945	0.98108	2.06406	0.480739	0.985454	3.19	0.403039	0.999935	0.1931		0.743937	0.908387	0.41	0.745965	0.910862	0.00401487	0.390584	0.999933	5.43	0.623068	0.992596	1.42245
0.627162	0.926143	0.43	0.628953	0.928787	0.00581052	0.2818	0.999907	5.5	0.537889	0.994814	1.64131	0.564628	0.999231	3.54	0.478896	0.999918	1.7609		0.517984	0.929614	0.38	0.519326	0.932024	0.0209644	0.0591116	1	6.35	0.494945	0.981106	2.06539	0.480726	0.985454	3.2	0.403025	0.999935	0.1931		0.743937	0.908401	0.41	0.745965	0.910877	0.004017	0.390571	0.999933	5.43	0.623068	0.992617	1.42264
0.627149	0.926141	0.43	0.628953	0.928805	0.00581403	0.281787	0.999907	5.5	0.537876	0.994814	1.6598	0.564615	0.999231	3.55	0.478883	0.999918	1.7609		0.517984	0.929636	0.38	0.519326	0.932046	0.0213799	0.0590984	1	6.35	0.494945	0.981132	2.06569	0.480713	0.985453	3.2	0.403012	0.999935	0.1931		0.743937	0.908416	0.41	0.745965	0.910891	0.00402088	0.390558	0.999933	5.43	0.623068	0.992638	1.42267
0.627149	0.926159	0.43	0.628953	0.928823	0.00581671	0.281774	0.999907	5.5	0.537863	0.994813	1.67155	0.564601	0.999231	3.56	0.47887	0.999918	1.7609		0.51797	0.929635	0.38	0.519326	0.932068	0.0213807	0.0590853	1	6.35	0.494931	0.981131	2.0657	0.4807	0.985453	3.2	0.402999	0.999935	0.1931		0.743924	0.908414	0.41	0.745965	0.910906	0.00404499	0.390545	0.999933	5.43	0.623068	0.992659	1.42291
0.627136	0.926158	0.43	0.628953	0.928841	0.0058733	0.281761	0.999907	5.5	0.53785	0.994813	1.67326	0.564588	0.999231	3.56	0.478857	0.999918	1.7609		0.517957	0.929633	0.38	0.519326	0.93209	0.0213809	0.0590721	1	6.35	0.494931	0.981157	2.06619	0.480687	0.985452	3.2	0.402986	0.999935	0.1931		0.743924	0.908429	0.41	0.745965	0.910921	0.00406973	0.390532	0.999933	5.43	0.623068	0.99268	1.42326
0.627123	0.926156	0.43	0.628953	0.928859	0.00587356	0.281748	0.999907	5.5	0.537837	0.994813	1.67428	0.564575	0.999231	3.56	0.478844	0.999918	1.7609		0.517957	0.929655	0.38	0.519326	0.932112	0.0213814	0.059059	1	6.36	0.494931	0.981182	2.07261	0.480674	0.985452	3.2	0.402973	0.999935	0.1931		0.743924	0.908443	0.42	0.745965	0.910935	0.00407487	0.390518	0.999933	5.43	0.623068	0.992701	1.42327
0.627123	0.926174	0.43	0.628953	0.928877	0.00587374	0.281735	0.999907	5.5	0.537824	0.994813	1.67471	0.564562	0.999231	3.57	0.47883	0.999918	1.7609		0.517944	0.929653	0.38	0.519326	0.932135	0.0213814	0.0590458	1	6.36	0.494931	0.981208	2.08465	0.48066	0.985452	3.2	0.40296	0.999935	0.1931		0.743911	0.908442	0.42	0.745965	0.91095	0.00407554	0.390505	0.999933	5.43	0.623068	0.992721	1.42337
0.62711	0.926173	0.43	0.628953	0.928895	0.00587654	0.281721	0.999907	5.5	0.53781	0.994813	1.67486	0.564549	0.999231	3.58	0.478817	0.999918	1.7609		0.517931	0.929652	0.38	0.519326	0.932157	0.0213835	0.0590326	1	6.36	0.494931	0.981234	2.08468	0.480647	0.985451	3.2	0.402946	0.999935	0.1931		0.743911	0.908457	0.42	0.745965	0.910965	0.00408053	0.390492	0.999933	5.43	0.623068	0.992742	1.42343
0.62711	0.926191	0.43	0.628953	0.928913	0.00587663	0.281708	0.999907	5.5	0.537797	0.994813	1.68214	0.564536	0.999231	3.58	0.478804	0.999918	1.7609		0.517918	0.92965	0.38	0.519326	0.932179	0.0213925	0.0590195	1	6.36	0.494918	0.981233	2.08476	0.480647	0.985478	3.2	0.402933	0.999935	0.1931		0.743911	0.908471	0.42	0.745965	0.910979	0.00408601	0.390479	0.999933	5.43	0.623068	0.992763	1.42371
0.62711	0.926209	0.43	0.628953	0.928931	0.00587791	0.281695	0.999907	5.51	0.537797	0.994837	1.68221	0.564522	0.999231	3.58	0.478791	0.999918	1.7609		0.517905	0.929648	0.38	0.519326	0.932201	0.0213942	0.0590063	1	6.36	0.494918	0.981259	2.08478	0.480634	0.985478	3.2	0.40292	0.999935	0.1931		0.743898	0.90847	0.42	0.745965	0.910994	0.00409772	0.390466	0.999933	5.44	0.623068	0.992784	1.42372
0.62711	0.926227	0.43	0.628953	0.928949	0.00587927	0.281682	0.999907	5.51	0.537797	0.994861	1.6824	0.564509	0.999231	3.59	0.478778	0.999918	1.7609		0.517891	0.929647	0.38	0.519326	0.932223	0.0213946	0.0589931	1	6.36	0.494918	0.981284	2.08509	0.480634	0.985504	3.2	0.402907	0.999935	0.1931		0.743885	0.908468	0.42	0.745965	0.911009	0.00411439	0.390453	0.999933	5.44	0.623055	0.992784	1.42381
0.62711	0.926245	0.43	0.628953	0.928967	0.00588115	0.281669	0.999907	5.51	0.537784	0.994861	1.68245	0.564496	0.999231	3.59	0.478765	0.999918	1.7609		0.517878	0.929645	0.38	0.519326	0.932245	0.0213947	0.05898	1	6.36	0.494918	0.98131	2.08518	0.480634	0.985531	3.21	0.402894	0.999935	0.1931		0.743885	0.908483	0.42	0.745965	0.911023	0.004116	0.390439	0.999933	5.44	0.623055	0.992805	1.42413
0.627097	0.926244	0.44	0.628953	0.928985	0.00588238	0.281656	0.999907	5.51	0.537784	0.994885	1.68245	0.564483	0.999231	3.59	0.478751	0.999918	1.7609		0.517878	0.929667	0.39	0.519326	0.932267	0.0213958	0.0589668	1	6.37	0.494918	0.981335	2.08558	0.480634	0.985557	3.21	0.402881	0.999935	0.1931		0.743872	0.908481	0.42	0.745965	0.911038	0.00412188	0.390426	0.999933	5.44	0.623042	0.992804	1.4404
0.627097	0.926262	0.44	0.628953	0.929003	0.00588344	0.281642	0.999907	5.51	0.537771	0.994885	1.68296	0.56447	0.999231	3.59	0.478738	0.999918	1.7609		0.517865	0.929665	0.39	0.519326	0.932289	0.0214207	0.0589536	1	6.37	0.494905	0.981335	2.08636	0.480621	0.985557	3.21	0.402867	0.999935	0.1931		0.743858	0.90848	0.42	0.745965	0.911053	0.00412394	0.390413	0.999933	5.44	0.623029	0.992804	1.44253
0.627097	0.92628	0.44	0.628953	0.929021	0.00589731	0.281629	0.999907	5.51	0.537758	0.994885	1.68319	0.564457	0.999231	3.59	0.478725	0.999918	1.7609		0.517852	0.929664	0.39	0.519326	0.932311	0.0215956	0.0589405	1	6.38	0.494892	0.981335	2.0868	0.480608	0.985557	3.21	0.402854	0.999935	0.1931		0.743845	0.908478	0.42	0.745965	0.911067	0.00413936	0.3904	0.999933	5.44	0.623015	0.992804	1.4426
0.627083	0.926278	0.44	0.628953	0.92904	0.00590389	0.281616	0.999907	5.51	0.537758	0.994909	1.68331	0.564444	0.999231	3.6	0.478712	0.999918	1.7609		0.517852	0.929686	0.39	0.519326	0.932333	0.0216131	0.0589273	1	6.38	0.494892	0.98136	2.08693	0.480595	0.985556	3.21	0.402841	0.999935	0.1931		0.743832	0.908477	0.42	0.745965	0.911082	0.00414008	0.390387	0.999933	5.44	0.623002	0.992804	1.46333
0.627083	0.926296	0.44	0.628953	0.929058	0.0059039	0.281603	0.999907	5.52	0.537758	0.994934	1.68384	0.56443	0.999231	3.6	0.478699	0.999918	1.7609		0.517852	0.929708	0.39	0.519326	0.932355	0.0217008	0.0589141	1	6.38	0.494879	0.98136	2.1053	0.480595	0.985583	3.21	0.402828	0.999935	0.1931		0.743832	0.908492	0.42	0.745965	0.911096	0.00415237	0.390374	0.999933	5.44	0.622989	0.992804	1.46576
0.627083	0.926314	0.44	0.628953	0.929076	0.00591007	0.28159	0.999907	5.52	0.537758	0.994958	1.68441	0.564417	0.999231	3.6	0.478686	0.999917	1.7609		0.517852	0.92973	0.39	0.519326	0.932377	0.0221231	0.058901	1	6.39	0.494866	0.981359	2.10993	0.480595	0.985609	3.21	0.402815	0.999935	0.1931		0.743832	0.908506	0.42	0.745965	0.911111	0.00415991	0.39036	0.999933	5.44	0.622976	0.992804	1.4721
0.62707	0.926313	0.44	0.628953	0.929094	0.00593558	0.281577	0.999906	5.52	0.537758	0.994982	1.6947	0.564404	0.999231	3.61	0.478672	0.999917	1.7609		0.517852	0.929752	0.39	0.519326	0.932399	0.0221231	0.0588878	1	6.39	0.494852	0.981359	2.11321	0.480581	0.985609	3.21	0.402802	0.999935	0.1931		0.743819	0.908505	0.42	0.745965	0.911126	0.00416944	0.390347	0.999933	5.44	0.622976	0.992824	1.48155
0.627057	0.926311	0.44	0.628953	0.929112	0.0060454	0.281563	0.999906	5.52	0.537745	0.994982	1.70249	0.564391	0.999231	3.61	0.478659	0.999917	1.8021		0.517839	0.92975	0.39	0.519326	0.932421	0.0221237	0.0588746	1	6.39	0.494839	0.981358	2.13061	0.480568	0.985609	3.21	0.402788	0.999935	0.1931		0.743819	0.908519	0.42	0.745965	0.91114	0.00417189	0.390334	0.999933	5.45	0.622963	0.992824	1.49387
0.627057	0.926329	0.44	0.628953	0.92913	0.00604581	0.28155	0.999906	5.52	0.537731	0.994982	1.70272	0.564378	0.999231	3.61	0.478646	0.999917	1.8021		0.517826	0.929748	0.39	0.519326	0.932443	0.0221237	0.0588615	1	6.39	0.494826	0.981358	2.13069	0.480568	0.985635	3.21	0.402775	0.999935	0.1931		0.743806	0.908518	0.42	0.745965	0.911155	0.00418417	0.390321	0.999933	5.45	0.622963	0.992845	1.49464
0.627044	0.926328	0.44	0.628953	0.929148	0.00604599	0.281537	0.999906	5.52	0.537718	0.994982	1.70305	0.564365	0.999231	3.62	0.478633	0.999917	1.8046		0.517826	0.92977	0.39	0.519326	0.932465	0.0221246	0.0588483	1	6.4	0.494826	0.981383	2.13078	0.480555	0.985635	3.21	0.402762	0.999935	0.1931		0.743793	0.908516	0.42	0.745965	0.91117	0.00422115	0.390308	0.999933	5.45	0.62295	0.992845	1.50007
0.627031	0.926326	0.44	0.628953	0.929166	0.0060461	0.281524	0.999906	5.52	0.537705	0.994982	1.72434	0.564351	0.999231	3.64	0.47862	0.999917	1.8452		0.517812	0.929769	0.39	0.519326	0.932487	0.022127	0.0588351	1	6.4	0.494813	0.981383	2.13106	0.480555	0.985661	3.21	0.402749	0.999935	0.1931		0.743793	0.908531	0.42	0.745965	0.911184	0.00422367	0.390295	0.999933	5.45	0.62295	0.992866	1.50083
0.627018	0.926325	0.44	0.628953	0.929184	0.00604616	0.281511	0.999906	5.52	0.537692	0.994981	1.72524	0.564338	0.999231	3.64	0.478607	0.999917	1.8833		0.517799	0.929767	0.39	0.519326	0.932509	0.0221277	0.058822	1	6.41	0.494813	0.981408	2.13108	0.480555	0.985688	3.21	0.402736	0.999935	0.1931		0.743793	0.908546	0.42	0.745965	0.911199	0.00422876	0.390281	0.999933	5.45	0.62295	0.992887	1.50371
0.627018	0.926343	0.44	0.628953	0.929202	0.00604629	0.281498	0.999906	5.52	0.537679	0.994981	1.72709	0.564325	0.999231	3.64	0.478593	0.999917	1.8833		0.517786	0.929765	0.39	0.519326	0.932531	0.0221404	0.0588088	1	6.41	0.494813	0.981434	2.13112	0.480555	0.985715	3.21	0.402723	0.999935	0.1931		0.743793	0.90856	0.42	0.745965	0.911214	0.00423303	0.390268	0.999933	5.45	0.62295	0.992908	1.50382
0.627004	0.926342	0.44	0.628953	0.92922	0.00604764	0.281485	0.999906	5.52	0.537666	0.994981	1.72726	0.564312	0.999231	3.65	0.47858	0.999917	1.8833		0.517786	0.929787	0.39	0.519326	0.932553	0.0221424	0.0587957	1	6.41	0.494813	0.98146	2.13152	0.480555	0.985741	3.21	0.402709	0.999935	0.1931		0.743793	0.908575	0.42	0.745965	0.911228	0.00423319	0.390255	0.999933	5.46	0.62295	0.992928	1.50387
0.627004	0.92636	0.44	0.628953	0.929238	0.00604773	0.281471	0.999906	5.52	0.537652	0.994981	1.7476	0.564299	0.999231	3.66	0.47858	0.999945	1.8988		0.517786	0.929809	0.39	0.519326	0.932575	0.0221436	0.0587825	1	6.41	0.4948	0.981459	2.13214	0.480542	0.985741	3.21	0.402696	0.999935	0.1931		0.743779	0.908573	0.42	0.745965	0.911243	0.00423372	0.390242	0.999933	5.46	0.622936	0.992928	1.5039
0.627004	0.926378	0.44	0.628953	0.929256	0.00604819	0.281458	0.999906	5.52	0.537639	0.994981	1.75481	0.564286	0.999231	3.67	0.478567	0.999945	1.8988		0.517773	0.929808	0.39	0.519326	0.932597	0.0221447	0.0587693	1	6.42	0.4948	0.981485	2.13228	0.480542	0.985768	3.22	0.402683	0.999935	0.1931		0.743779	0.908588	0.42	0.745965	0.911258	0.00423918	0.390229	0.999933	5.46	0.622936	0.992949	1.50392
0.627004	0.926396	0.44	0.628953	0.929274	0.00604827	0.281445	0.999906	5.52	0.537639	0.995005	1.76197	0.564272	0.999231	3.67	0.478554	0.999945	1.9629		0.517773	0.92983	0.4	0.519326	0.932619	0.0221667	0.0587562	1	6.42	0.494787	0.981484	2.13237	0.480542	0.985794	3.22	0.40267	0.999935	0.1931		0.743766	0.908587	0.42	0.745965	0.911272	0.00424052	0.390216	0.999933	5.46	0.622936	0.99297	1.50394
0.627004	0.926414	0.44	0.628953	0.929293	0.00604894	0.281432	0.999906	5.52	0.537626	0.995005	1.76381	0.564259	0.999231	3.67	0.478541	0.999945	1.9629		0.51776	0.929828	0.4	0.519326	0.932641	0.0221672	0.058743	1	6.42	0.494787	0.98151	2.13248	0.480542	0.985821	3.22	0.402657	0.999935	0.1931		0.743753	0.908585	0.42	0.745965	0.911287	0.00424081	0.390202	0.999933	5.46	0.622936	0.992991	1.50395
0.627004	0.926432	0.44	0.628953	0.929311	0.00604912	0.281419	0.999906	5.52	0.537613	0.995005	1.77519	0.564259	0.999254	3.67	0.478528	0.999945	1.9629		0.51776	0.92985	0.4	0.519326	0.932663	0.0222068	0.0587298	1	6.42	0.494787	0.981536	2.13275	0.480529	0.98582	3.22	0.402644	0.999935	0.1931		0.74374	0.908584	0.42	0.745965	0.911302	0.00424496	0.390189	0.999933	5.46	0.622936	0.993012	1.50398
0.627004	0.92645	0.44	0.628953	0.929329	0.006051	0.281406	0.999906	5.52	0.537613	0.995029	1.77987	0.564246	0.999254	3.68	0.478514	0.999945	1.9629		0.51776	0.929872	0.4	0.519326	0.932685	0.0222076	0.0587167	1	6.42	0.494787	0.981561	2.13307	0.480516	0.98582	3.22	0.40263	0.999935	0.1931		0.74374	0.908598	0.42	0.745965	0.911316	0.00425329	0.390176	0.999933	5.46	0.622936	0.993032	1.50418
0.626991	0.926448	0.44	0.628953	0.929347	0.0060511	0.281392	0.999906	5.52	0.537613	0.995053	1.78014	0.564233	0.999254	3.68	0.478501	0.999945	1.9629		0.517747	0.92987	0.4	0.519326	0.932708	0.0222093	0.0587035	1	6.43	0.494773	0.981561	2.13355	0.480516	0.985847	3.22	0.402617	0.999935	0.1931		0.743727	0.908597	0.42	0.745965	0.911331	0.00426023	0.390163	0.999933	5.46	0.622936	0.993053	1.50423
0.626991	0.926466	0.44	0.628953	0.929365	0.00605138	0.281379	0.999906	5.52	0.537613	0.995078	1.78029	0.56422	0.999254	3.69	0.478488	0.999945	1.9629		0.517747	0.929892	0.4	0.519313	0.932706	0.0222102	0.0586903	1	6.43	0.49476	0.98156	2.14116	0.480502	0.985846	3.22	0.402604	0.999935	0.1931		0.743714	0.908595	0.42	0.745965	0.911346	0.004278	0.39015	0.999933	5.46	0.622936	0.993074	1.50425
0.626991	0.926484	0.44	0.628953	0.929383	0.00605143	0.281366	0.999906	5.52	0.5376	0.995078	1.78058	0.564207	0.999254	3.69	0.478475	0.999945	1.9629		0.517747	0.929914	0.4	0.519313	0.932728	0.0222155	0.0586772	1	6.43	0.49476	0.981586	2.15492	0.480502	0.985873	3.22	0.402591	0.999935	0.1931		0.7437	0.908594	0.42	0.745965	0.91136	0.00427981	0.390137	0.999933	5.46	0.622936	0.993095	1.50471
0.626991	0.926502	0.44	0.628953	0.929401	0.00605152	0.281353	0.999906	5.53	0.5376	0.995102	1.78072	0.564193	0.999254	3.7	0.478462	0.999945	1.9629		0.517747	0.929936	0.4	0.519313	0.93275	0.0222187	0.058664	1	6.43	0.49476	0.981612	2.15498	0.480489	0.985873	3.22	0.402578	0.999935	0.1931		0.743687	0.908592	0.42	0.745965	0.911375	0.00428101	0.390123	0.999933	5.46	0.622936	0.993116	1.5048
0.626978	0.926501	0.44	0.628953	0.929419	0.00605157	0.28134	0.999906	5.53	0.537587	0.995102	1.78078	0.56418	0.999254	3.7	0.478449	0.999945	1.9629		0.517733	0.929934	0.4	0.519313	0.932772	0.0222213	0.0586508	1	6.44	0.49476	0.981637	2.15503	0.480476	0.985872	3.22	0.402565	0.999935	0.1931		0.743674	0.908591	0.42	0.745965	0.91139	0.00428317	0.39011	0.999933	5.47	0.622923	0.993116	1.50495
0.626978	0.926519	0.44	0.628953	0.929437	0.00605168	0.281327	0.999906	5.53	0.537587	0.995126	1.78086	0.56418	0.999277	3.71	0.478435	0.999945	1.9629		0.51772	0.929933	0.4	0.519313	0.932794	0.0223277	0.0586377	1	6.44	0.49476	0.981663	2.15515	0.480463	0.985872	3.22	0.402551	0.999935	0.1931		0.743674	0.908605	0.42	0.745965	0.911404	0.00430415	0.390097	0.999933	5.47	0.62291	0.993115	1.50505
0.626978	0.926537	0.44	0.628953	0.929455	0.00605172	0.281313	0.999906	5.53	0.537587	0.99515	1.78092	0.564167	0.999277	3.71	0.478422	0.999945	1.9629		0.517707	0.929931	0.4	0.519313	0.932816	0.0223634	0.0586245	1	6.44	0.494747	0.981662	2.15548	0.48045	0.985871	3.22	0.402538	0.999935	0.1931		0.743674	0.90862	0.42	0.745965	0.911419	0.00431087	0.390084	0.999933	5.47	0.62291	0.993136	1.50617
0.626978	0.926555	0.44	0.628953	0.929473	0.00605211	0.2813	0.999906	5.53	0.537587	0.995174	1.78098	0.564154	0.999277	3.71	0.478409	0.999945	1.9629		0.517707	0.929953	0.4	0.519313	0.932838	0.022405	0.0586113	1	6.45	0.494734	0.981662	2.15605	0.48045	0.985898	3.23	0.402525	0.999935	0.1931		0.743674	0.908635	0.42	0.745965	0.911434	0.00434451	0.390071	0.999933	5.47	0.62291	0.993157	1.50682
0.626978	0.926573	0.44	0.628953	0.929491	0.00605474	0.281287	0.999906	5.53	0.537587	0.995199	1.78115	0.564141	0.999277	3.71	0.478396	0.999945	1.9629		0.517694	0.929952	0.4	0.519313	0.93286	0.0224061	0.0585982	1	6.45	0.494721	0.981661	2.15685	0.480437	0.985898	3.23	0.402512	0.999935	0.1931		0.743674	0.908649	0.42	0.745965	0.911448	0.00435796	0.390058	0.999933	5.47	0.622897	0.993157	1.51263
0.626965	0.926572	0.44	0.628953	0.92951	0.00605656	0.281274	0.999906	5.53	0.537587	0.995223	1.78164	0.564128	0.999277	3.71	0.478383	0.999945	1.9629		0.517694	0.929974	0.4	0.519313	0.932882	0.0224062	0.058585	1	6.45	0.494721	0.981687	2.15727	0.480437	0.985924	3.23	0.402499	0.999935	0.1974		0.743661	0.908648	0.42	0.745965	0.911463	0.00436769	0.390044	0.999932	5.47	0.622884	0.993157	1.51885
0.626965	0.92659	0.44	0.628953	0.929528	0.00611978	0.281261	0.999906	5.53	0.537573	0.995223	1.78937	0.564114	0.999277	3.71	0.47837	0.999945	1.9629		0.517681	0.929972	0.4	0.519313	0.932904	0.0224063	0.0585718	1	6.46	0.494721	0.981713	2.15904	0.480423	0.985924	3.23	0.402486	0.999935	0.1974		0.743648	0.908646	0.42	0.745965	0.911478	0.0043796	0.390031	0.999932	5.47	0.622884	0.993178	1.52278
0.626952	0.926588	0.44	0.628953	0.929546	0.00614764	0.281248	0.999906	5.53	0.53756	0.995223	1.82167	0.564101	0.999277	3.71	0.478356	0.999945	1.9629		0.517668	0.92997	0.41	0.519313	0.932927	0.0224066	0.0585587	1	6.46	0.494708	0.981712	2.16168	0.48041	0.985923	3.23	0.402472	0.999935	0.1974		0.743648	0.908661	0.42	0.745965	0.911492	0.00439245	0.390018	0.999932	5.47	0.622871	0.993178	1.53055
0.626952	0.926606	0.44	0.628953	0.929564	0.00615403	0.281234	0.999906	5.54	0.537547	0.995223	1.83629	0.564088	0.999277	3.71	0.478343	0.999945	1.9629		0.517654	0.929969	0.41	0.519313	0.932949	0.0224069	0.0585455	1	6.46	0.494708	0.981738	2.22175	0.480397	0.985923	3.23	0.402459	0.999935	0.1974		0.743648	0.908676	0.42	0.745965	0.911507	0.00439427	0.390005	0.999932	5.47	0.622857	0.993177	1.54158
0.626952	0.926624	0.44	0.628953	0.929582	0.00618516	0.281221	0.999906	5.54	0.537547	0.995247	1.838	0.564075	0.999277	3.72	0.47833	0.999945	1.9629		0.517641	0.929967	0.41	0.519313	0.932971	0.0224072	0.0585323	1	6.46	0.494708	0.981764	2.22184	0.480384	0.985923	3.23	0.402446	0.999935	0.1974		0.743635	0.908674	0.42	0.745965	0.911522	0.00439631	0.389992	0.999932	5.47	0.622844	0.993177	1.54178
0.626939	0.926623	0.44	0.628953	0.9296	0.00619267	0.281208	0.999906	5.54	0.537547	0.995271	1.83938	0.564062	0.999277	3.73	0.478317	0.999945	1.9629		0.517641	0.929989	0.41	0.519313	0.932993	0.0224074	0.0585192	1	6.46	0.494694	0.981763	2.22228	0.480384	0.985949	3.23	0.402433	0.999935	0.202		0.743621	0.908673	0.42	0.745965	0.911536	0.0044084	0.389979	0.999932	5.47	0.622831	0.993177	1.542
0.626925	0.926621	0.44	0.62894	0.929599	0.0061929	0.281195	0.999906	5.54	0.537534	0.995271	1.8406	0.564049	0.999277	3.73	0.478304	0.999945	1.9629		0.517641	0.930011	0.41	0.519313	0.933015	0.0224079	0.058506	1	6.47	0.494694	0.981789	2.22293	0.480371	0.985949	3.23	0.40242	0.999935	0.202		0.743608	0.908671	0.42	0.745965	0.911551	0.00440955	0.389966	0.999932	5.47	0.622818	0.993177	1.55765
0.626912	0.92662	0.44	0.62894	0.929617	0.00619348	0.281182	0.999906	5.54	0.537521	0.995271	1.84179	0.564035	0.999277	3.73	0.478291	0.999945	1.9781		0.517641	0.930033	0.41	0.519313	0.933037	0.0224083	0.0584929	1	6.47	0.494681	0.981788	2.23733	0.480358	0.985949	3.23	0.402407	0.999935	0.2068		0.743595	0.90867	0.42	0.745965	0.911566	0.00442352	0.389952	0.999932	5.48	0.622818	0.993198	1.57383
0.626899	0.926619	0.44	0.62894	0.929635	0.00619349	0.281169	0.999906	5.54	0.537521	0.995295	1.84875	0.564022	0.999277	3.73	0.478277	0.999945	1.9883		0.517628	0.930031	0.41	0.519313	0.933059	0.0224087	0.0584797	1	6.47	0.494668	0.981788	2.26127	0.480344	0.985948	3.23	0.402393	0.999935	0.2068		0.743595	0.908684	0.42	0.745965	0.91158	0.00443538	0.389939	0.999932	5.48	0.622818	0.993219	1.57517
0.626886	0.926617	0.44	0.62894	0.929653	0.00619411	0.281155	0.999906	5.54	0.537521	0.995319	1.85232	0.564009	0.999277	3.74	0.478264	0.999945	2.0412		0.517615	0.93003	0.41	0.519313	0.933081	0.0224087	0.0584665	1	6.47	0.494655	0.981787	2.27781	0.480331	0.985948	3.23	0.40238	0.999935	0.2068		0.743595	0.908699	0.42	0.745965	0.911595	0.00444402	0.389926	0.999932	5.48	0.622805	0.993219	1.58897
0.626886	0.926635	0.44	0.62894	0.929671	0.0061956	0.281142	0.999906	5.54	0.537521	0.995344	1.85334	0.563996	0.999277	3.74	0.478251	0.999945	2.0576		0.517615	0.930052	0.41	0.519313	0.933103	0.0224089	0.0584534	1	6.47	0.494655	0.981813	2.28731	0.480318	0.985947	3.23	0.402367	0.999935	0.2068		0.743595	0.908714	0.42	0.745965	0.911609	0.00445495	0.389913	0.999932	5.48	0.622792	0.993218	1.59025
0.626873	0.926634	0.44	0.62894	0.929689	0.0061962	0.281129	0.999906	5.54	0.537508	0.995344	1.85404	0.563983	0.999277	3.75	0.478238	0.999945	2.0888		0.517615	0.930074	0.41	0.519313	0.933125	0.0224092	0.0584402	1	6.47	0.494655	0.981839	2.28744	0.480318	0.985974	3.23	0.402354	0.999935	0.2068		0.743595	0.908728	0.42	0.745965	0.911624	0.00446592	0.3899	0.999932	5.48	0.622792	0.993239	1.59048
0.626873	0.926652	0.44	0.62894	0.929707	0.00619883	0.281116	0.999906	5.54	0.537494	0.995344	1.85858	0.56397	0.999277	3.75	0.478225	0.999945	2.0888		0.517615	0.930096	0.41	0.519313	0.933147	0.0224094	0.058427	1	6.47	0.494655	0.981864	2.28756	0.480318	0.986001	3.23	0.402341	0.999935	0.2119		0.743582	0.908727	0.42	0.745965	0.911639	0.00446694	0.389887	0.999932	5.48	0.622792	0.99326	1.59067
0.62686	0.92665	0.44	0.62894	0.929725	0.00620077	0.281103	0.999906	5.54	0.537481	0.995343	1.86587	0.563956	0.999277	3.76	0.478212	0.999945	2.1307		0.517602	0.930094	0.41	0.519313	0.933169	0.0224095	0.0584139	1	6.47	0.494642	0.981864	2.28767	0.480318	0.986027	3.23	0.402328	0.999935	0.2119		0.743569	0.908725	0.42	0.745965	0.911654	0.00446763	0.389873	0.999932	5.48	0.622792	0.993281	1.59119
0.626846	0.926649	0.44	0.62894	0.929743	0.00620288	0.28109	0.999906	5.55	0.537468	0.995343	1.86764	0.563943	0.999277	3.76	0.478198	0.999945	2.1388		0.517602	0.930116	0.41	0.519313	0.933191	0.0224096	0.0584007	1	6.47	0.494642	0.981889	2.28767	0.480305	0.986027	3.23	0.402314	0.999935	0.2119		0.743556	0.908724	0.42	0.745965	0.911668	0.00446782	0.38986	0.999932	5.48	0.622792	0.993302	1.5912
0.626846	0.926667	0.44	0.62894	0.929761	0.00624762	0.281076	0.999906	5.55	0.537455	0.995343	1.86879	0.56393	0.999277	3.76	0.478185	0.999945	2.1621		0.517589	0.930114	0.41	0.519313	0.933213	0.0224097	0.0583875	1	6.47	0.494642	0.981915	2.28767	0.480292	0.986027	3.23	0.402301	0.999935	0.2119		0.743542	0.908722	0.42	0.745965	0.911683	0.00448391	0.389847	0.999932	5.48	0.622792	0.993323	1.59126
0.626833	0.926665	0.44	0.62894	0.929779	0.00628005	0.281063	0.999906	5.55	0.537442	0.995343	1.88347	0.56393	0.9993	3.76	0.478172	0.999945	2.1671		0.517589	0.930136	0.41	0.519313	0.933236	0.0224097	0.0583744	1	6.47	0.494642	0.981941	2.28797	0.480279	0.986026	3.23	0.402288	0.999935	0.2119		0.743529	0.908721	0.43	0.745965	0.911698	0.00448753	0.389834	0.999932	5.48	0.622792	0.993344	1.59183
0.62682	0.926664	0.44	0.62894	0.929798	0.00629601	0.28105	0.999906	5.55	0.537429	0.995343	1.88348	0.563917	0.9993	3.77	0.478159	0.999945	2.1671		0.517576	0.930135	0.41	0.519313	0.933258	0.0224101	0.0583612	1	6.48	0.494642	0.981966	2.28797	0.480279	0.986053	3.23	0.402275	0.999935	0.2172		0.743529	0.908735	0.43	0.745965	0.911712	0.00449173	0.389821	0.999932	5.48	0.622792	0.993364	1.5922
0.62682	0.926682	0.44	0.62894	0.929816	0.00634031	0.281037	0.999906	5.55	0.537429	0.995367	1.88354	0.563917	0.999323	3.77	0.478146	0.999945	2.1671		0.517562	0.930133	0.41	0.519313	0.93328	0.0224109	0.058348	1	6.49	0.494642	0.981992	2.28809	0.480265	0.986053	3.23	0.402262	0.999935	0.2228		0.743516	0.908734	0.43	0.745965	0.911727	0.00450708	0.389808	0.999932	5.48	0.622792	0.993385	1.593
0.62682	0.9267	0.44	0.62894	0.929834	0.00635752	0.281024	0.999906	5.55	0.537429	0.995391	1.88452	0.563904	0.999323	3.78	0.478133	0.999945	2.1671		0.517549	0.930131	0.41	0.519313	0.933302	0.0224133	0.0583349	1	6.49	0.494629	0.981992	2.28969	0.480252	0.986052	3.23	0.402249	0.999935	0.2228		0.743516	0.908749	0.43	0.745965	0.911742	0.00455277	0.389794	0.999932	5.48	0.622792	0.993406	1.59422
0.62682	0.926718	0.44	0.62894	0.929852	0.00636758	0.281011	0.999906	5.55	0.537429	0.995416	1.88455	0.563891	0.999323	3.78	0.478119	0.999945	2.1671		0.517549	0.930153	0.41	0.519313	0.933324	0.0224139	0.0583217	1	6.49	0.494629	0.982017	2.29033	0.480239	0.986052	3.23	0.402235	0.999935	0.2413		0.743503	0.908747	0.43	0.745965	0.911756	0.00456057	0.389781	0.999932	5.48	0.622778	0.993406	1.60717
0.626807	0.926717	0.44	0.62894	0.92987	0.00636782	0.280997	0.999906	5.55	0.537415	0.995416	1.88465	0.563877	0.999323	3.79	0.478106	0.999945	2.1671		0.517536	0.930152	0.41	0.519313	0.933346	0.0224237	0.0583085	1	6.49	0.494615	0.982017	2.29054	0.480226	0.986051	3.23	0.402222	0.999935	0.2413		0.743503	0.908762	0.43	0.745965	0.911771	0.00458103	0.389768	0.999932	5.48	0.622778	0.993427	1.60995
0.626794	0.926715	0.44	0.62894	0.929888	0.00636787	0.280984	0.999906	5.55	0.537415	0.99544	1.88471	0.563864	0.999323	3.79	0.478093	0.999945	2.1671		0.517523	0.93015	0.41	0.519313	0.933368	0.0224239	0.0582954	1	6.5	0.494615	0.982043	2.2917	0.480213	0.986051	3.24	0.402209	0.999935	0.2413		0.74349	0.90876	0.43	0.745965	0.911786	0.00459139	0.389755	0.999932	5.48	0.622765	0.993427	1.61518
0.626794	0.926733	0.44	0.62894	0.929906	0.00636837	0.280971	0.999906	5.55	0.537415	0.995464	1.88473	0.563864	0.999347	3.8	0.47808	0.999945	2.1671		0.51751	0.930148	0.41	0.519313	0.93339	0.0224243	0.0582822	1	6.5	0.494602	0.982042	2.29181	0.4802	0.986051	3.24	0.402196	0.999935	0.2413		0.743477	0.908759	0.43	0.745965	0.9118	0.00463002	0.389742	0.999932	5.48	0.622752	0.993427	1.61879
0.626781	0.926732	0.44	0.62894	0.929924	0.00636839	0.280958	0.999906	5.55	0.537402	0.995464	1.88544	0.563851	0.999347	3.8	0.478067	0.999945	2.1671		0.51751	0.93017	0.41	0.519313	0.933412	0.0224248	0.058269	1	6.5	0.494602	0.982068	2.30518	0.4802	0.986077	3.24	0.402183	0.999935	0.2482		0.743477	0.908773	0.43	0.745965	0.911815	0.00463166	0.389729	0.999932	5.48	0.622739	0.993426	1.62208
0.626767	0.926731	0.44	0.62894	0.929942	0.00637077	0.280945	0.999906	5.55	0.537402	0.995488	1.88584	0.563838	0.999347	3.8	0.478054	0.999945	2.1671		0.517497	0.930169	0.41	0.519313	0.933434	0.0224274	0.0582559	1	6.51	0.494602	0.982093	2.30521	0.4802	0.986104	3.24	0.40217	0.999935	0.2482		0.743463	0.908772	0.43	0.745965	0.91183	0.004646	0.389715	0.999932	5.49	0.622726	0.993426	1.62357
0.626767	0.926749	0.44	0.62894	0.92996	0.00637078	0.280932	0.999906	5.55	0.537389	0.995488	1.88968	0.563825	0.999347	3.8	0.47804	0.999945	2.1671		0.517483	0.930167	0.41	0.519313	0.933456	0.022428	0.0582427	1	6.51	0.494589	0.982093	2.30523	0.480186	0.986104	3.24	0.402156	0.999935	0.2482		0.74345	0.908771	0.43	0.745965	0.911844	0.00467527	0.389702	0.999932	5.49	0.622713	0.993426	1.62424
0.626754	0.926747	0.44	0.62894	0.929979	0.00637113	0.280918	0.999906	5.56	0.537376	0.995488	1.90292	0.563812	0.999347	3.81	0.478027	0.999945	2.1671		0.51747	0.930165	0.41	0.519313	0.933478	0.0224312	0.0582295	1	6.51	0.494576	0.982092	2.30524	0.480173	0.986103	3.24	0.402143	0.999935	0.2555		0.743437	0.908769	0.43	0.745965	0.911859	0.00467964	0.389689	0.999932	5.49	0.622699	0.993426	1.65086
0.626754	0.926765	0.44	0.62894	0.929997	0.00637161	0.280905	0.999906	5.56	0.537363	0.995488	1.90679	0.563798	0.999347	3.81	0.478014	0.999945	2.1671		0.517457	0.930164	0.41	0.519313	0.933501	0.0224401	0.0582164	1	6.52	0.494563	0.982092	2.30528	0.48016	0.986103	3.24	0.40213	0.999935	0.2633		0.743424	0.908768	0.43	0.745965	0.911874	0.00468486	0.389676	0.999932	5.49	0.622686	0.993426	1.66162
0.626741	0.926764	0.44	0.62894	0.930015	0.00637171	0.280892	0.999906	5.56	0.53735	0.995488	1.9224	0.563785	0.999347	3.81	0.478001	0.999945	2.1671		0.517457	0.930186	0.41	0.519313	0.933523	0.0224402	0.0582032	1	6.52	0.494563	0.982118	2.30531	0.480147	0.986102	3.25	0.402117	0.999935	0.2633		0.743424	0.908782	0.43	0.745965	0.911888	0.00470418	0.389663	0.999932	5.49	0.622673	0.993426	1.66383
0.626741	0.926782	0.44	0.62894	0.930033	0.00637186	0.280879	0.999906	5.56	0.537336	0.995488	1.9363	0.563772	0.999347	3.82	0.477988	0.999945	2.2185		0.517457	0.930208	0.41	0.519313	0.933545	0.0224457	0.0581901	1	6.52	0.494563	0.982143	2.30542	0.480147	0.986129	3.25	0.402104	0.999935	0.2715		0.743424	0.908797	0.43	0.745965	0.911903	0.00470916	0.38965	0.999932	5.49	0.62266	0.993426	1.66607
0.626728	0.92678	0.45	0.62894	0.930051	0.00637317	0.280866	0.999906	5.56	0.537323	0.995488	1.94514	0.563759	0.999347	3.82	0.477975	0.999945	2.2185		0.517444	0.930206	0.41	0.519313	0.933567	0.0224649	0.0581769	1	6.52	0.494563	0.982169	2.30548	0.480147	0.986156	3.25	0.402091	0.999935	0.2715		0.743424	0.908811	0.43	0.745965	0.911918	0.00471451	0.389636	0.999932	5.49	0.622647	0.993425	1.66625
0.626715	0.926779	0.45	0.62894	0.930069	0.00637346	0.280853	0.999906	5.56	0.53731	0.995488	1.94605	0.563746	0.999347	3.82	0.477962	0.999945	2.2185		0.517444	0.930228	0.41	0.519313	0.933589	0.022467	0.0581637	1	6.52	0.494563	0.982195	2.30549	0.480134	0.986155	3.25	0.402077	0.999935	0.2715		0.743424	0.908826	0.43	0.745965	0.911932	0.00472781	0.389623	0.999932	5.49	0.622647	0.993446	1.67252
0.626715	0.926797	0.45	0.62894	0.930087	0.00637376	0.280839	0.999906	5.56	0.537297	0.995487	1.95205	0.563733	0.999347	3.82	0.477948	0.999945	2.2185		0.517431	0.930227	0.41	0.519313	0.933611	0.0227669	0.0581506	1	6.53	0.49455	0.982194	2.3055	0.480134	0.986182	3.25	0.402064	0.999935	0.2803		0.743424	0.908841	0.43	0.745965	0.911947	0.00478318	0.38961	0.999932	5.49	0.622634	0.993446	1.67823
0.626715	0.926815	0.45	0.62894	0.930105	0.00637386	0.280826	0.999906	5.56	0.537284	0.995487	1.95235	0.563719	0.999347	3.82	0.477935	0.999945	2.2967		0.517418	0.930225	0.41	0.519313	0.933633	0.0228474	0.0581374	1	6.53	0.494536	0.982194	2.30565	0.480121	0.986182	3.25	0.402051	0.999935	0.2803		0.743424	0.908855	0.43	0.745965	0.911962	0.00482803	0.389597	0.999932	5.49	0.62262	0.993446	1.68041
0.626715	0.926833	0.45	0.62894	0.930123	0.00637397	0.280813	0.999906	5.56	0.537271	0.995487	1.9634	0.563706	0.999346	3.82	0.477922	0.999945	2.2967		0.517418	0.930247	0.41	0.519313	0.933655	0.0228877	0.0581242	1	6.54	0.494536	0.982219	2.30607	0.480121	0.986208	3.25	0.402038	0.999935	0.2803		0.743411	0.908854	0.43	0.745965	0.911976	0.00483815	0.389584	0.999932	5.49	0.62262	0.993467	1.68221
0.626702	0.926832	0.45	0.62894	0.930142	0.00637411	0.2808	0.999906	5.56	0.537257	0.995487	1.9669	0.563693	0.999346	3.82	0.477909	0.999945	2.2967		0.517418	0.930269	0.42	0.519313	0.933677	0.0228877	0.0581111	1	6.54	0.494523	0.982219	2.3062	0.480121	0.986235	3.25	0.402025	0.999935	0.2896		0.743411	0.908869	0.43	0.745965	0.911991	0.00483829	0.389571	0.999932	5.49	0.62262	0.993488	1.68229
0.626702	0.92685	0.45	0.62894	0.93016	0.00637479	0.280787	0.999906	5.56	0.537257	0.995511	1.99376	0.56368	0.999346	3.82	0.477896	0.999945	2.3291		0.517418	0.930291	0.42	0.519313	0.933699	0.0228882	0.0580979	1	6.54	0.49451	0.982219	2.30691	0.480121	0.986262	3.25	0.402012	0.999935	0.2929		0.743411	0.908883	0.43	0.745965	0.912006	0.00484523	0.389557	0.999932	5.49	0.62262	0.993509	1.6824
0.626688	0.926848	0.45	0.62894	0.930178	0.006375	0.280774	0.999906	5.57	0.537244	0.995511	1.99487	0.563667	0.999346	3.83	0.477883	0.999945	2.3736		0.517418	0.930313	0.42	0.519313	0.933722	0.0228889	0.0580847	1	6.54	0.49451	0.982244	2.30695	0.480121	0.986288	3.25	0.401998	0.999935	0.2929		0.743398	0.908882	0.43	0.745965	0.91202	0.00484932	0.389544	0.999932	5.49	0.62262	0.99353	1.68241
0.626675	0.926847	0.45	0.62894	0.930196	0.00637704	0.28076	0.999906	5.57	0.537244	0.995536	1.99501	0.563654	0.999346	3.83	0.477869	0.999945	2.3736		0.517404	0.930311	0.42	0.519313	0.933744	0.0228897	0.0580716	1	6.54	0.494497	0.982244	2.30704	0.480121	0.986315	3.25	0.401985	0.999935	0.2929		0.743398	0.908896	0.43	0.745965	0.912035	0.00485292	0.389531	0.999932	5.49	0.62262	0.99355	1.68245
0.626662	0.926845	0.45	0.62894	0.930214	0.00637754	0.280747	0.999906	5.57	0.537231	0.995535	1.99551	0.56364	0.999346	3.83	0.477856	0.999945	2.3736		0.517404	0.930333	0.42	0.519313	0.933766	0.0228913	0.0580584	1	6.55	0.494484	0.982243	2.30718	0.480107	0.986315	3.25	0.401972	0.999935	0.2996		0.743398	0.908911	0.43	0.745965	0.91205	0.00485564	0.389518	0.999932	5.49	0.62262	0.993571	1.68297
0.626649	0.926844	0.45	0.62894	0.930232	0.00637924	0.280734	0.999906	5.57	0.537218	0.995535	1.99578	0.563627	0.999346	3.83	0.477843	0.999945	2.3736		0.517391	0.930332	0.42	0.519313	0.933788	0.022894	0.0580452	1	6.55	0.494471	0.982243	2.30755	0.480094	0.986314	3.25	0.401959	0.999934	0.3067		0.743398	0.908926	0.43	0.745965	0.912064	0.00485849	0.389505	0.999932	5.49	0.62262	0.993592	1.68306
0.626636	0.926843	0.45	0.62894	0.93025	0.00637945	0.280721	0.999906	5.57	0.537205	0.995535	1.99614	0.563614	0.999346	3.83	0.47783	0.999945	2.3736		0.517378	0.93033	0.42	0.519313	0.93381	0.0229025	0.0580321	1	6.56	0.494457	0.982242	2.30881	0.480081	0.986314	3.25	0.401946	0.999934	0.3067		0.743385	0.908924	0.43	0.745965	0.912079	0.00488241	0.389492	0.999932	5.49	0.62262	0.993613	1.68312
0.626623	0.926841	0.45	0.62894	0.930268	0.00638367	0.280708	0.999906	5.57	0.537192	0.995535	1.99626	0.563601	0.999346	3.84	0.477817	0.999945	2.3736		0.517365	0.930328	0.42	0.519313	0.933832	0.0229049	0.0580189	1	6.56	0.494444	0.982242	2.3102	0.480068	0.986314	3.25	0.401933	0.999934	0.3067		0.743385	0.908939	0.43	0.745965	0.912094	0.0048838	0.389478	0.999932	5.49	0.622607	0.993613	1.68319
0.626609	0.92684	0.45	0.62894	0.930286	0.00638368	0.280695	0.999906	5.57	0.537178	0.995535	2.00214	0.563588	0.999346	3.85	0.477804	0.999945	2.3736		0.517352	0.930327	0.42	0.519313	0.933854	0.022916	0.0580057	1	6.56	0.494444	0.982268	2.31107	0.480055	0.986313	3.25	0.401919	0.999934	0.3141		0.743371	0.908937	0.43	0.745965	0.912108	0.00488522	0.389465	0.999932	5.49	0.622607	0.993634	1.68384
0.626596	0.926838	0.45	0.62894	0.930305	0.00640324	0.280681	0.999906	5.57	0.537178	0.995559	2.05064	0.563575	0.999346	3.85	0.47779	0.999945	2.3736		0.517352	0.930349	0.42	0.519313	0.933876	0.0229212	0.0579926	1	6.56	0.494431	0.982267	2.32736	0.480042	0.986313	3.25	0.401906	0.999934	0.3218		0.743358	0.908936	0.43	0.745965	0.912123	0.00490559	0.389452	0.999932	5.49	0.622594	0.993634	1.69134
0.626583	0.926837	0.45	0.62894	0.930323	0.00642233	0.280668	0.999906	5.57	0.537178	0.995584	2.0511	0.563561	0.999346	3.85	0.477777	0.999945	2.3736		0.517339	0.930347	0.42	0.519313	0.933898	0.0232535	0.0579794	1	6.56	0.494431	0.982293	2.3285	0.480028	0.986312	3.25	0.401893	0.999934	0.3218		0.743345	0.908934	0.43	0.745965	0.912138	0.00490741	0.389439	0.999932	5.5	0.622594	0.993655	1.6947
0.62657	0.926835	0.45	0.62894	0.930341	0.00643184	0.280655	0.999906	5.57	0.537178	0.995608	2.05141	0.563548	0.999346	3.85	0.477764	0.999945	2.3736		0.517325	0.930345	0.42	0.519313	0.93392	0.0237041	0.0579662	1	6.56	0.494431	0.982318	2.32863	0.480028	0.986339	3.25	0.40188	0.999934	0.3218		0.743345	0.908949	0.43	0.745965	0.912152	0.00491194	0.389426	0.999932	5.5	0.622594	0.993675	1.69614
0.626557	0.926834	0.45	0.62894	0.930359	0.00646108	0.280642	0.999906	5.57	0.537165	0.995608	2.05217	0.563535	0.999346	3.86	0.477751	0.999945	2.3736		0.517312	0.930344	0.42	0.519313	0.933943	0.0237049	0.0579531	1	6.56	0.494418	0.982318	2.32891	0.480015	0.986339	3.26	0.401867	0.999934	0.3218		0.743332	0.908947	0.43	0.745965	0.912167	0.00491717	0.389413	0.999932	5.5	0.622581	0.993675	1.70305
0.626544	0.926833	0.45	0.62894	0.930377	0.00653182	0.280629	0.999906	5.57	0.537152	0.995608	2.05223	0.563522	0.999346	3.86	0.477738	0.999945	2.3736		0.517312	0.930366	0.42	0.519313	0.933965	0.0237054	0.0579399	1	6.56	0.494418	0.982344	2.32924	0.480002	0.986338	3.26	0.401854	0.999934	0.3218		0.743319	0.908946	0.43	0.745965	0.912182	0.00492149	0.389399	0.999932	5.5	0.622568	0.993675	1.70608
0.62653	0.926831	0.45	0.62894	0.930395	0.00653205	0.280616	0.999906	5.57	0.537139	0.995608	2.0524	0.563509	0.999346	3.86	0.477725	0.999945	2.3736		0.517299	0.930364	0.42	0.519313	0.933987	0.0237055	0.0579267	1	6.56	0.494405	0.982343	2.34771	0.479989	0.986338	3.26	0.40184	0.999934	0.3218		0.743306	0.908945	0.43	0.745952	0.91218	0.0049225	0.389386	0.999932	5.5	0.622555	0.993675	1.71378
0.626517	0.92683	0.45	0.62894	0.930413	0.00653206	0.280602	0.999906	5.57	0.537139	0.995632	2.0524	0.563509	0.99937	3.86	0.477711	0.999945	2.3736		0.517286	0.930363	0.42	0.519313	0.934009	0.0237068	0.0579136	1	6.56	0.494405	0.982369	2.35728	0.479976	0.986338	3.26	0.401827	0.999934	0.33		0.743292	0.908943	0.43	0.745952	0.912195	0.00495434	0.389373	0.999932	5.5	0.622541	0.993675	1.72434
0.626504	0.926828	0.45	0.62894	0.930431	0.00653226	0.280589	0.999906	5.57	0.537139	0.995656	2.05248	0.563496	0.99937	3.86	0.477698	0.999945	2.3736		0.517273	0.930361	0.42	0.519313	0.934031	0.0237073	0.0579004	1	6.56	0.494392	0.982368	2.35758	0.479963	0.986337	3.26	0.401814	0.999934	0.33		0.743292	0.908958	0.43	0.745952	0.91221	0.0049609	0.38936	0.999932	5.5	0.622528	0.993675	1.72524
0.626491	0.926827	0.45	0.62894	0.93045	0.00653517	0.280576	0.999906	5.58	0.537139	0.995681	2.07287	0.563482	0.99937	3.86	0.477685	0.999945	2.3736		0.51726	0.930359	0.42	0.519313	0.934053	0.0237086	0.0578873	1	6.57	0.494392	0.982394	2.3577	0.479949	0.986337	3.26	0.401801	0.999934	0.33		0.743292	0.908972	0.43	0.745939	0.912208	0.00496312	0.389347	0.999932	5.5	0.622515	0.993675	1.72709
0.626478	0.926825	0.45	0.62894	0.930468	0.00653541	0.280563	0.999906	5.58	0.537126	0.99568	2.08376	0.563469	0.99937	3.87	0.477672	0.999945	2.3736		0.51726	0.930381	0.42	0.519313	0.934075	0.0237099	0.0578741	1	6.57	0.494392	0.98242	2.35771	0.479936	0.986337	3.26	0.401788	0.999934	0.3386		0.743292	0.908987	0.43	0.745939	0.912223	0.00498184	0.389334	0.999932	5.5	0.622502	0.993674	1.72937
0.626465	0.926824	0.45	0.62894	0.930486	0.00653654	0.28055	0.999906	5.58	0.537126	0.995705	2.10821	0.563456	0.99937	3.87	0.477659	0.999945	2.3736		0.517246	0.93038	0.42	0.519313	0.934097	0.0237218	0.0578609	1	6.57	0.494392	0.982446	2.358	0.479923	0.986336	3.26	0.401775	0.999934	0.3386		0.743292	0.909002	0.43	0.745939	0.912238	0.00504404	0.38932	0.999932	5.5	0.622489	0.993674	1.7319
0.626465	0.926842	0.45	0.62894	0.930504	0.0065367	0.280537	0.999906	5.58	0.537113	0.995705	2.10985	0.563443	0.99937	3.87	0.477646	0.999945	2.3736		0.517246	0.930402	0.42	0.519313	0.93412	0.0237224	0.0578478	1	6.58	0.494392	0.982471	2.35805	0.47991	0.986336	3.26	0.401761	0.999934	0.3386		0.743292	0.909016	0.43	0.745939	0.912252	0.00508545	0.389307	0.999932	5.5	0.622476	0.993674	1.74301
0.626465	0.92686	0.45	0.628927	0.930503	0.00654523	0.280523	0.999906	5.58	0.537099	0.995704	2.11099	0.56343	0.99937	3.88	0.477632	0.999945	2.4103		0.517246	0.930424	0.42	0.519313	0.934142	0.0237228	0.0578346	1	6.58	0.494378	0.982471	2.37168	0.479897	0.986335	3.26	0.401748	0.999934	0.3476		0.743292	0.909031	0.43	0.745939	0.912267	0.00508709	0.389294	0.999932	5.5	0.622476	0.993695	1.76197
0.626451	0.926859	0.45	0.628927	0.930521	0.0065587	0.28051	0.999906	5.58	0.537099	0.995729	2.11107	0.563417	0.999369	3.88	0.477619	0.999945	2.4304		0.517233	0.930422	0.42	0.519313	0.934164	0.023725	0.0578214	1	6.58	0.494378	0.982497	2.38329	0.479884	0.986335	3.26	0.401735	0.999934	0.3476		0.743292	0.909046	0.43	0.745939	0.912282	0.00511102	0.389281	0.999932	5.5	0.622462	0.993695	1.76381
0.626451	0.926877	0.45	0.628927	0.930539	0.00669161	0.280497	0.999906	5.58	0.537099	0.995753	2.11173	0.563403	0.999369	3.88	0.477606	0.999945	2.4304		0.517233	0.930444	0.42	0.519313	0.934186	0.0237702	0.0578083	1	6.59	0.494378	0.982522	2.38364	0.47987	0.986335	3.26	0.401722	0.999934	0.3572		0.743279	0.909044	0.43	0.745939	0.912297	0.0051193	0.389268	0.999932	5.5	0.622462	0.993716	1.76482
0.626438	0.926875	0.45	0.628927	0.930557	0.00669393	0.280484	0.999906	5.58	0.537099	0.995777	2.1121	0.56339	0.999369	3.88	0.477593	0.999945	2.4304		0.51722	0.930442	0.42	0.519313	0.934208	0.0238382	0.0577951	1	6.59	0.494365	0.982522	2.38366	0.47987	0.986361	3.26	0.401709	0.999934	0.3572		0.743279	0.909059	0.43	0.745939	0.912311	0.00512834	0.389255	0.999932	5.5	0.622449	0.993716	1.77466
0.626438	0.926893	0.45	0.628927	0.930575	0.00670978	0.280471	0.999906	5.58	0.537086	0.995777	2.11215	0.563377	0.999369	3.88	0.47758	0.999945	2.4304		0.51722	0.930464	0.42	0.519313	0.93423	0.0238389	0.0577819	1	6.6	0.494365	0.982547	2.38373	0.479857	0.986361	3.26	0.401696	0.999934	0.3572		0.743279	0.909073	0.43	0.745939	0.912326	0.0051463	0.389241	0.999932	5.51	0.622449	0.993737	1.77986
0.626425	0.926892	0.45	0.628927	0.930593	0.00670986	0.280458	0.999906	5.58	0.537086	0.995802	2.11251	0.563364	0.999369	3.88	0.477567	0.999945	2.4304		0.517207	0.930463	0.43	0.519313	0.934252	0.0238389	0.0577688	1	6.6	0.494365	0.982573	2.38667	0.479844	0.986361	3.26	0.401683	0.999934	0.3572		0.743266	0.909072	0.43	0.745939	0.912341	0.00515647	0.389228	0.999932	5.51	0.622449	0.993757	1.77987
0.626425	0.92691	0.45	0.628927	0.930611	0.00670995	0.280444	0.999906	5.58	0.537086	0.995826	2.11254	0.563351	0.999369	3.88	0.477553	0.999945	2.4304		0.517207	0.930485	0.43	0.519313	0.934274	0.0238393	0.0577556	1	6.6	0.494365	0.982599	2.38918	0.479844	0.986387	3.26	0.401669	0.999934	0.3572		0.743253	0.90907	0.43	0.745939	0.912355	0.00516073	0.389215	0.999932	5.51	0.622449	0.993778	1.78014
0.626412	0.926909	0.45	0.628927	0.930629	0.0067101	0.280431	0.999906	5.58	0.537086	0.99585	2.11325	0.563338	0.999369	3.88	0.47754	0.999945	2.4517		0.517194	0.930483	0.43	0.519313	0.934297	0.0238403	0.0577424	1	6.61	0.494352	0.982598	2.39384	0.479831	0.986387	3.27	0.401656	0.999934	0.3572		0.743253	0.909085	0.43	0.745939	0.91237	0.00517881	0.389202	0.999932	5.51	0.622449	0.993799	1.78029
0.626412	0.926927	0.45	0.628927	0.930648	0.00671012	0.280418	0.999906	5.58	0.537073	0.99585	2.13742	0.563324	0.999369	3.89	0.477527	0.999945	2.4517		0.517194	0.930505	0.43	0.519313	0.934319	0.0238404	0.0577293	1	6.61	0.494339	0.982598	2.42529	0.479831	0.986414	3.27	0.401643	0.999934	0.3672		0.743253	0.9091	0.43	0.745939	0.912385	0.00517882	0.389189	0.999932	5.51	0.622449	0.99382	1.78072
0.626412	0.926945	0.45	0.628927	0.930666	0.00671013	0.280405	0.999906	5.58	0.53706	0.99585	2.1485	0.563311	0.999369	3.89	0.477514	0.999945	2.49		0.517181	0.930504	0.43	0.519313	0.934341	0.0238416	0.0577161	1	6.61	0.494326	0.982598	2.49718	0.479831	0.98644	3.27	0.40163	0.999934	0.3672		0.743253	0.909114	0.43	0.745939	0.912399	0.00517978	0.389176	0.999932	5.51	0.622449	0.993841	1.78086
0.626399	0.926943	0.45	0.628927	0.930684	0.00671016	0.280392	0.999906	5.58	0.537047	0.99585	2.15107	0.563298	0.999369	3.89	0.477501	0.999945	2.5072		0.517167	0.930502	0.43	0.519313	0.934363	0.0238426	0.0577029	1	6.61	0.494326	0.982623	2.49725	0.479831	0.986467	3.27	0.401617	0.999934	0.3779		0.743253	0.909129	0.43	0.745939	0.912414	0.00518017	0.389162	0.999932	5.51	0.622449	0.993862	1.78092
0.626399	0.926961	0.45	0.628927	0.930702	0.00671066	0.280379	0.999906	5.58	0.537047	0.995874	2.15948	0.563285	0.999369	3.89	0.477488	0.999945	2.5072		0.517154	0.9305	0.43	0.519313	0.934385	0.0238428	0.0576898	1	6.62	0.494326	0.982649	2.49739	0.479831	0.986494	3.27	0.401604	0.999934	0.3779		0.74324	0.909128	0.44	0.745939	0.912429	0.00518032	0.389149	0.999932	5.51	0.622449	0.993883	1.78098
0.626399	0.926979	0.45	0.628927	0.93072	0.00671072	0.280365	0.999906	5.59	0.537034	0.995874	2.15961	0.563272	0.999369	3.89	0.477474	0.999945	2.5527		0.517141	0.930499	0.43	0.519313	0.934407	0.0238432	0.0576766	1	6.62	0.494326	0.982675	2.49739	0.479818	0.986493	3.27	0.40159	0.999934	0.3779		0.74324	0.909142	0.44	0.745939	0.912443	0.00518113	0.389136	0.999932	5.51	0.622449	0.993904	1.78115
0.626399	0.926997	0.45	0.628927	0.930738	0.00671083	0.280352	0.999906	5.59	0.537034	0.995898	2.15961	0.563259	0.999369	3.89	0.477461	0.999945	2.5683		0.517128	0.930497	0.43	0.519313	0.934429	0.0238432	0.0576634	1	6.62	0.494313	0.982674	2.49744	0.479805	0.986493	3.27	0.401577	0.999934	0.3863		0.74324	0.909157	0.44	0.745939	0.912458	0.00518187	0.389123	0.999932	5.51	0.622449	0.993925	1.78164
0.626386	0.926996	0.45	0.628927	0.930756	0.00671085	0.280339	0.999906	5.59	0.537034	0.995923	2.15962	0.563245	0.999369	3.9	0.477448	0.999945	2.5683		0.517115	0.930495	0.43	0.519313	0.934451	0.0238432	0.0576503	1	6.62	0.494313	0.9827	2.49753	0.479791	0.986493	3.27	0.401564	0.999934	0.3863		0.74324	0.909171	0.44	0.745939	0.912473	0.00518189	0.38911	0.999932	5.51	0.622449	0.993946	1.78357
0.626372	0.926995	0.45	0.628927	0.930774	0.00671167	0.280326	0.999906	5.59	0.537034	0.995947	2.16026	0.563232	0.999369	3.9	0.477435	0.999945	2.5828		0.517102	0.930494	0.43	0.519313	0.934474	0.0238443	0.0576371	1	6.62	0.494313	0.982726	2.49768	0.479778	0.986492	3.27	0.401551	0.999934	0.3863		0.743227	0.90917	0.44	0.745939	0.912488	0.00518198	0.389097	0.999932	5.51	0.622436	0.993945	1.79198
0.626359	0.926993	0.45	0.628927	0.930793	0.00671188	0.280313	0.999906	5.59	0.53702	0.995947	2.16083	0.563219	0.999369	3.9	0.477422	0.999945	2.5828		0.517102	0.930516	0.43	0.519313	0.934496	0.023858	0.057624	1	6.63	0.494299	0.982725	2.49781	0.479778	0.986519	3.28	0.401538	0.999934	0.3863		0.743213	0.909169	0.44	0.745939	0.912502	0.00518226	0.389083	0.999932	5.51	0.622423	0.993945	1.79913
0.626346	0.926992	0.45	0.628927	0.930811	0.00671195	0.2803	0.999906	5.59	0.53702	0.995971	2.16203	0.563206	0.999369	3.9	0.477409	0.999945	2.5828		0.517102	0.930538	0.43	0.519313	0.934518	0.0238585	0.0576108	1	6.64	0.494299	0.982751	2.49841	0.479778	0.986546	3.28	0.401525	0.999934	0.3863		0.743213	0.909183	0.44	0.745939	0.912517	0.00518277	0.38907	0.999932	5.51	0.62241	0.993945	1.82648
0.626333	0.92699	0.45	0.628927	0.930829	0.00671272	0.280286	0.999906	5.59	0.537007	0.995971	2.174	0.563193	0.999369	3.9	0.477395	0.999945	2.5828		0.517088	0.930536	0.43	0.519313	0.93454	0.023859	0.0575976	1	6.64	0.494299	0.982777	2.49894	0.479765	0.986545	3.28	0.401511	0.999934	0.3863		0.743213	0.909198	0.44	0.745939	0.912532	0.00518362	0.389057	0.999932	5.51	0.622397	0.993945	1.83406
0.626333	0.927008	0.45	0.628927	0.930847	0.00671334	0.280273	0.999906	5.59	0.536994	0.995971	2.186	0.56318	0.999369	3.9	0.477382	0.999945	2.5828		0.517075	0.930534	0.43	0.519313	0.934562	0.02386	0.0575845	1	6.64	0.494299	0.982802	2.4992	0.479765	0.986572	3.28	0.401498	0.999934	0.3863		0.7432	0.909196	0.44	0.745939	0.912546	0.0051839	0.389044	0.999932	5.51	0.622397	0.993966	1.83744
0.626333	0.927027	0.45	0.628927	0.930865	0.00671336	0.28026	0.999906	5.59	0.536981	0.995971	2.19908	0.563166	0.999369	3.9	0.477369	0.999945	2.5828		0.517075	0.930557	0.43	0.519313	0.934584	0.0238617	0.0575713	1	6.65	0.494286	0.982802	2.49922	0.479752	0.986572	3.28	0.401485	0.999934	0.3863		0.743187	0.909195	0.44	0.745939	0.912561	0.00518408	0.389031	0.999932	5.52	0.622397	0.993987	1.838
0.62632	0.927025	0.45	0.628927	0.930883	0.00671415	0.280247	0.999906	5.59	0.536968	0.995971	2.20158	0.563153	0.999369	3.91	0.477356	0.999945	2.5828		0.517062	0.930555	0.43	0.519313	0.934606	0.0238744	0.0575581	1	6.65	0.494273	0.982801	2.49931	0.479739	0.986571	3.28	0.401472	0.999934	0.3863		0.743187	0.90921	0.44	0.745939	0.912576	0.0051841	0.389018	0.999932	5.52	0.622397	0.994008	1.83938
0.626307	0.927024	0.45	0.628927	0.930901	0.0067148	0.280234	0.999906	5.59	0.536955	0.995971	2.20641	0.563153	0.999393	3.91	0.477343	0.999945	2.5828		0.517062	0.930577	0.43	0.519313	0.934629	0.0241513	0.057545	1	6.65	0.494273	0.982827	2.49938	0.479726	0.986571	3.28	0.401459	0.999934	0.3863		0.743187	0.909224	0.44	0.745939	0.91259	0.00518477	0.389004	0.999932	5.52	0.622383	0.994008	1.84349
0.626293	0.927022	0.45	0.628927	0.93092	0.0067148	0.280221	0.999906	5.59	0.536941	0.995971	2.22033	0.56314	0.999393	3.91	0.47733	0.999945	2.5828		0.517049	0.930575	0.43	0.519313	0.934651	0.0244324	0.0575318	1	6.65	0.49426	0.982827	2.50087	0.479712	0.986571	3.28	0.401446	0.999934	0.3863		0.743187	0.909239	0.44	0.745939	0.912605	0.00518804	0.388991	0.999932	5.52	0.62237	0.994007	1.84459
0.626293	0.92704	0.45	0.628927	0.930938	0.00671508	0.280207	0.999906	5.6	0.536928	0.995971	2.22144	0.563127	0.999393	3.91	0.477316	0.999945	2.5828		0.517036	0.930574	0.43	0.519313	0.934673	0.0244328	0.0575186	1	6.65	0.49426	0.982853	2.50088	0.479712	0.986597	3.28	0.401432	0.999934	0.3863		0.743174	0.909237	0.44	0.745939	0.91262	0.00519746	0.388978	0.999932	5.52	0.62237	0.994028	1.84875
0.62628	0.927039	0.45	0.628927	0.930956	0.00671592	0.280194	0.999906	5.6	0.536915	0.99597	2.2236	0.563114	0.999393	3.91	0.477303	0.999945	2.5828		0.517023	0.930572	0.43	0.519313	0.934695	0.0244338	0.0575055	1	6.65	0.494247	0.982852	2.50131	0.479712	0.986624	3.28	0.401419	0.999934	0.3863		0.743174	0.909252	0.44	0.745939	0.912634	0.00519847	0.388965	0.999932	5.52	0.622357	0.994028	1.84973
0.62628	0.927057	0.45	0.628927	0.930974	0.00671621	0.280181	0.999906	5.6	0.536902	0.99597	2.22543	0.563114	0.999416	3.91	0.47729	0.999945	2.5828		0.517023	0.930594	0.43	0.519313	0.934717	0.0244338	0.0574923	1	6.65	0.494234	0.982852	2.50181	0.479712	0.986651	3.28	0.401406	0.999934	0.3863		0.743174	0.909267	0.44	0.745939	0.912649	0.00521925	0.388952	0.999932	5.52	0.622357	0.994049	1.85232
0.62628	0.927075	0.45	0.628927	0.930992	0.0067163	0.280168	0.999906	5.6	0.536902	0.995995	2.23564	0.563101	0.999416	3.92	0.477277	0.999945	2.5828		0.517023	0.930616	0.44	0.519313	0.934739	0.0244343	0.0574791	1	6.66	0.49422	0.982851	2.54275	0.479699	0.98665	3.28	0.401393	0.999934	0.3863		0.743161	0.909265	0.44	0.745939	0.912664	0.00522612	0.388939	0.999932	5.52	0.622357	0.99407	1.85334
0.62628	0.927093	0.45	0.628927	0.93101	0.00671645	0.280155	0.999906	5.6	0.536889	0.995995	2.23565	0.563087	0.999416	3.92	0.477264	0.999945	2.5828		0.517023	0.930638	0.44	0.519313	0.934761	0.0244344	0.057466	1	6.66	0.494207	0.982851	2.54313	0.479699	0.986677	3.28	0.40138	0.999934	0.3863		0.743161	0.90928	0.44	0.745939	0.912679	0.00527731	0.388925	0.999932	5.52	0.622344	0.99407	1.85404
0.62628	0.927111	0.45	0.628927	0.931028	0.00671663	0.280142	0.999906	5.6	0.536889	0.996019	2.23577	0.563074	0.999416	3.92	0.477251	0.999945	2.5828		0.517023	0.93066	0.44	0.519313	0.934784	0.0244349	0.0574528	1	6.66	0.494194	0.98285	2.54315	0.479686	0.986677	3.28	0.401367	0.999934	0.3863		0.743148	0.909278	0.44	0.745939	0.912693	0.00528708	0.388912	0.999932	5.52	0.622331	0.99407	1.86587
0.62628	0.927129	0.45	0.628927	0.931047	0.00671687	0.280128	0.999906	5.6	0.536876	0.996019	2.23588	0.563061	0.999416	3.92	0.477237	0.999945	2.5828		0.517023	0.930682	0.44	0.519313	0.934806	0.024435	0.0574396	1	6.66	0.494194	0.982876	2.54375	0.479686	0.986703	3.28	0.401353	0.999934	0.3863		0.743148	0.909293	0.44	0.745939	0.912708	0.00528933	0.388899	0.999932	5.52	0.622318	0.99407	1.86621
0.62628	0.927147	0.45	0.628927	0.931065	0.0067171	0.280115	0.999906	5.6	0.536862	0.996019	2.2361	0.563048	0.999416	3.92	0.477224	0.999945	2.5828		0.517009	0.930681	0.44	0.519313	0.934828	0.024438	0.0574265	1	6.66	0.494194	0.982902	2.54498	0.479673	0.986703	3.28	0.40134	0.999934	0.3863		0.743134	0.909292	0.44	0.745939	0.912723	0.00528935	0.388886	0.999932	5.52	0.622304	0.99407	1.86879
0.626267	0.927146	0.45	0.628927	0.931083	0.00671742	0.280102	0.999906	5.6	0.536849	0.996019	2.23673	0.563035	0.999416	3.93	0.477211	0.999945	2.6324		0.517009	0.930703	0.44	0.519313	0.93485	0.0244386	0.0574133	1	6.67	0.494181	0.982901	2.54503	0.479673	0.98673	3.28	0.401327	0.999934	0.3863		0.743134	0.909306	0.44	0.745939	0.912737	0.00528965	0.388873	0.999932	5.52	0.622291	0.994069	1.87025
0.626254	0.927144	0.45	0.628927	0.931101	0.00671788	0.280089	0.999906	5.6	0.536836	0.996019	2.23682	0.563022	0.999416	3.93	0.477198	0.999945	2.6451		0.517009	0.930725	0.44	0.519313	0.934872	0.0244391	0.0574001	1	6.67	0.494168	0.982901	2.54513	0.47966	0.986729	3.28	0.401314	0.999934	0.3863		0.743134	0.909321	0.44	0.745939	0.912752	0.00529192	0.38886	0.999932	5.52	0.622278	0.994069	1.87594
0.626254	0.927163	0.45	0.628927	0.931119	0.00671879	0.280076	0.999906	5.6	0.536823	0.996018	2.23696	0.563009	0.999416	3.93	0.477185	0.999945	2.6451		0.516996	0.930723	0.44	0.519313	0.934894	0.0244391	0.057387	1	6.67	0.494168	0.982927	2.54549	0.479647	0.986729	3.28	0.401301	0.999934	0.3863		0.743134	0.909335	0.44	0.745939	0.912767	0.00533131	0.388846	0.999932	5.52	0.622265	0.994069	1.88347
0.626254	0.927181	0.45	0.628927	0.931137	0.0067193	0.280063	0.999906	5.6	0.53681	0.996018	2.23706	0.562995	0.999416	3.93	0.477172	0.999945	2.6451		0.516996	0.930745	0.44	0.519313	0.934917	0.0244392	0.0573738	1	6.67	0.494155	0.982926	2.54849	0.479647	0.986756	3.28	0.401288	0.999934	0.3863		0.743134	0.90935	0.44	0.745925	0.912765	0.00536651	0.388833	0.999932	5.52	0.622265	0.99409	1.88354
0.626254	0.927199	0.45	0.628927	0.931155	0.00671975	0.28005	0.999906	5.6	0.53681	0.996043	2.23917	0.562982	0.999416	3.94	0.477158	0.999945	2.6627		0.516983	0.930744	0.44	0.519313	0.934939	0.0244537	0.0573606	1	6.68	0.494141	0.982926	2.55401	0.479633	0.986756	3.28	0.401274	0.999934	0.3863		0.743134	0.909365	0.44	0.745925	0.91278	0.00538598	0.38882	0.999932	5.52	0.622265	0.994111	1.88391
0.626254	0.927217	0.45	0.628927	0.931174	0.006721	0.280036	0.999906	5.6	0.536797	0.996043	2.23934	0.562969	0.999416	3.94	0.477145	0.999945	2.7207		0.516983	0.930766	0.44	0.519313	0.934961	0.0244567	0.0573475	1	6.68	0.494141	0.982951	2.55918	0.47962	0.986755	3.28	0.401261	0.999934	0.3863		0.743121	0.909363	0.44	0.745925	0.912795	0.00540173	0.388807	0.999932	5.52	0.622265	0.994132	1.88452
0.626241	0.927215	0.46	0.628927	0.931192	0.0067223	0.280023	0.999906	5.6	0.536797	0.996067	2.24677	0.562956	0.999416	3.94	0.477132	0.999945	2.7207		0.51697	0.930764	0.44	0.519313	0.934983	0.0244575	0.0573343	1	6.69	0.494141	0.982977	2.55924	0.479607	0.986755	3.28	0.401248	0.999934	0.3863		0.743121	0.909378	0.44	0.745925	0.91281	0.00542691	0.388794	0.999932	5.52	0.622265	0.994153	1.88455
0.626241	0.927233	0.46	0.628927	0.93121	0.00673266	0.28001	0.999906	5.61	0.536783	0.996067	2.24781	0.562943	0.999416	3.94	0.477119	0.999945	2.7796		0.516957	0.930762	0.44	0.519313	0.935005	0.0244581	0.0573212	1	6.69	0.494141	0.983003	2.55936	0.479607	0.986782	3.28	0.401235	0.999934	0.3863		0.743108	0.909377	0.44	0.745925	0.912824	0.00543724	0.388781	0.999932	5.52	0.622265	0.994174	1.88471
0.626228	0.927232	0.46	0.628927	0.931228	0.0067623	0.279997	0.999906	5.61	0.53677	0.996067	2.26569	0.56293	0.999416	3.94	0.477106	0.999945	2.7875		0.516944	0.930761	0.44	0.519313	0.935027	0.0244591	0.057308	1	6.69	0.494141	0.983029	2.55968	0.479607	0.986808	3.28	0.401222	0.999934	0.3863		0.743108	0.909391	0.44	0.745925	0.912839	0.00543938	0.388767	0.999932	5.52	0.622265	0.994195	1.88473
0.626228	0.92725	0.46	0.628927	0.931246	0.006837	0.279984	0.999906	5.61	0.536757	0.996067	2.26847	0.562916	0.999416	3.94	0.477093	0.999945	2.7875		0.51693	0.930759	0.44	0.519313	0.93505	0.0244593	0.0572948	1	6.69	0.494141	0.983054	2.58277	0.479594	0.986808	3.28	0.401209	0.999934	0.3863		0.743108	0.909406	0.44	0.745925	0.912854	0.00544057	0.388754	0.999932	5.52	0.622252	0.994194	1.88482
0.626214	0.927249	0.46	0.628927	0.931264	0.00683788	0.279971	0.999906	5.61	0.536744	0.996067	2.27304	0.562903	0.999416	3.95	0.477079	0.999945	2.7949		0.51693	0.930781	0.44	0.519313	0.935072	0.0244758	0.0572817	1	6.69	0.494141	0.98308	2.58388	0.479594	0.986835	3.29	0.401195	0.999934	0.3863		0.743095	0.909404	0.44	0.745925	0.912868	0.00545116	0.388741	0.999932	5.52	0.622252	0.994215	1.88584
0.626214	0.927267	0.46	0.628927	0.931283	0.00684113	0.279957	0.999906	5.61	0.536731	0.996066	2.27305	0.56289	0.999416	3.95	0.477066	0.999945	2.7949		0.516917	0.930779	0.44	0.519313	0.935094	0.0245303	0.0572685	1	6.69	0.494128	0.98308	2.58604	0.479594	0.986861	3.29	0.401182	0.999934	0.3863		0.743082	0.909403	0.44	0.745925	0.912883	0.0054512	0.388728	0.999932	5.52	0.622239	0.994215	1.88968
0.626201	0.927265	0.46	0.628927	0.931301	0.00684326	0.279944	0.999906	5.61	0.536718	0.996066	2.27347	0.562877	0.999416	3.95	0.477053	0.999945	2.7949		0.516917	0.930802	0.44	0.519313	0.935116	0.0245311	0.0572553	1	6.7	0.494128	0.983105	2.58676	0.479581	0.986861	3.29	0.401169	0.999934	0.3863		0.743082	0.909418	0.44	0.745925	0.912898	0.00545151	0.388715	0.999932	5.53	0.622225	0.994215	1.89342
0.626188	0.927264	0.46	0.628927	0.931319	0.00688389	0.279931	0.999906	5.61	0.536704	0.996066	2.27369	0.562864	0.999416	3.96	0.47704	0.999945	2.7949		0.516904	0.9308	0.44	0.519313	0.935138	0.0245315	0.0572422	1	6.7	0.494128	0.983131	2.5884	0.479568	0.986861	3.29	0.401156	0.999934	0.3863		0.743069	0.909416	0.44	0.745925	0.912912	0.00545222	0.388702	0.999932	5.53	0.622212	0.994215	1.8966
0.626175	0.927262	0.46	0.628927	0.931337	0.00688651	0.279918	0.999906	5.62	0.536691	0.996066	2.27401	0.562851	0.999416	3.96	0.477027	0.999945	2.7949		0.516891	0.930798	0.44	0.519313	0.93516	0.0245319	0.057229	1	6.7	0.494115	0.983131	2.60871	0.479554	0.98686	3.29	0.401143	0.999934	0.3863		0.743055	0.909415	0.44	0.745925	0.912927	0.00545378	0.388688	0.999932	5.53	0.622199	0.994215	1.89956
0.626175	0.927281	0.46	0.628927	0.931355	0.00688722	0.279905	0.999906	5.62	0.536678	0.996066	2.27446	0.562851	0.999439	3.96	0.477014	0.999945	2.7949		0.516878	0.930797	0.44	0.519313	0.935183	0.024532	0.0572158	1	6.71	0.494115	0.983157	2.60905	0.479554	0.986887	3.29	0.40113	0.999934	0.3863		0.743042	0.909413	0.44	0.745925	0.912942	0.00545416	0.388675	0.999932	5.53	0.622186	0.994215	1.90806
0.626162	0.927279	0.46	0.628927	0.931373	0.00688858	0.279892	0.999906	5.62	0.536665	0.996066	2.29215	0.562837	0.999439	3.97	0.477	0.999945	2.7949		0.516878	0.930819	0.44	0.519313	0.935205	0.0245337	0.0572027	1	6.71	0.494115	0.983182	2.60913	0.479541	0.986887	3.3	0.401116	0.999934	0.3863		0.743042	0.909428	0.44	0.745925	0.912957	0.00545427	0.388662	0.999932	5.53	0.622173	0.994215	1.91957
0.626162	0.927297	0.46	0.628927	0.931391	0.00688986	0.279878	0.999906	5.62	0.536665	0.99609	2.32202	0.562824	0.999439	3.97	0.476987	0.999945	2.7949		0.516865	0.930817	0.44	0.519313	0.935227	0.0245338	0.0571895	1	6.71	0.494115	0.983208	2.60917	0.479541	0.986913	3.3	0.401103	0.999934	0.3863		0.743042	0.909442	0.44	0.745925	0.912971	0.00545443	0.388649	0.999932	5.53	0.62216	0.994215	1.91991
0.626162	0.927315	0.46	0.628927	0.93141	0.0068907	0.279865	0.999906	5.62	0.536652	0.99609	2.32714	0.562811	0.999439	3.97	0.476974	0.999945	2.7949		0.516851	0.930815	0.44	0.519313	0.935249	0.0245346	0.0571763	1	6.71	0.494102	0.983208	2.60919	0.479528	0.986913	3.3	0.40109	0.999934	0.3863		0.743029	0.909441	0.44	0.745925	0.912986	0.00545475	0.388636	0.999932	5.53	0.622146	0.994214	1.9221
0.626149	0.927314	0.46	0.628927	0.931428	0.00689207	0.279852	0.999906	5.62	0.536639	0.99609	2.32858	0.562798	0.999439	3.97	0.476961	0.999945	2.7949		0.516851	0.930837	0.44	0.519313	0.935271	0.0245356	0.0571632	1	6.71	0.494089	0.983207	2.60921	0.479515	0.986913	3.3	0.401077	0.999934	0.3863		0.743029	0.909456	0.44	0.745925	0.913001	0.00545562	0.388623	0.999932	5.54	0.622133	0.994214	1.93373
0.626149	0.927332	0.46	0.628927	0.931446	0.00689381	0.279839	0.999906	5.62	0.536626	0.99609	2.3462	0.562785	0.999439	3.97	0.476948	0.999945	2.7949		0.516838	0.930836	0.44	0.519313	0.935293	0.0245461	0.05715	1	6.71	0.494076	0.983207	2.60928	0.479502	0.986912	3.3	0.401064	0.999934	0.3863		0.743029	0.90947	0.44	0.745925	0.913015	0.0054561	0.388609	0.999932	5.54	0.622133	0.994235	1.93517
0.626135	0.927331	0.46	0.628927	0.931464	0.00689428	0.279826	0.999906	5.62	0.536612	0.99609	2.3612	0.562772	0.999439	3.97	0.476935	0.999945	2.7949		0.516838	0.930858	0.45	0.519313	0.935316	0.0245485	0.0571368	1	6.71	0.494076	0.983232	2.60941	0.479502	0.986939	3.3	0.401051	0.999934	0.3863		0.743016	0.909469	0.44	0.745925	0.91303	0.00545633	0.388596	0.999932	5.54	0.622133	0.994256	1.945
0.626122	0.927329	0.46	0.628927	0.931482	0.00689665	0.279813	0.999906	5.62	0.536612	0.996114	2.36866	0.562758	0.999439	3.97	0.476921	0.999945	2.7949		0.516838	0.93088	0.45	0.519313	0.935338	0.0245486	0.0571237	1	6.71	0.494063	0.983232	2.60985	0.479489	0.986939	3.3	0.401037	0.999934	0.3863		0.743003	0.909467	0.44	0.745925	0.913045	0.00545638	0.388583	0.999932	5.54	0.62212	0.994256	1.94605
0.626122	0.927347	0.46	0.628927	0.9315	0.00689896	0.279799	0.999906	5.62	0.536612	0.996139	2.36884	0.562745	0.999439	3.98	0.476908	0.999945	2.7949		0.516838	0.930902	0.45	0.519313	0.93536	0.024549	0.0571105	1	6.72	0.494063	0.983258	2.61192	0.479475	0.986938	3.3	0.401024	0.999934	0.3863		0.74299	0.909466	0.44	0.745925	0.91306	0.0054565	0.38857	0.999932	5.54	0.622107	0.994256	1.9502
0.626122	0.927365	0.46	0.628927	0.931519	0.006899	0.279786	0.999906	5.62	0.536599	0.996139	2.36898	0.562732	0.999439	3.98	0.476895	0.999945	2.7949		0.516825	0.9309	0.45	0.519313	0.935382	0.0245497	0.0570973	1	6.72	0.494049	0.983257	2.61273	0.479462	0.986938	3.3	0.401011	0.999934	0.3863		0.74299	0.909481	0.44	0.745925	0.913074	0.00545705	0.388557	0.999932	5.54	0.622094	0.994256	1.95042
0.626109	0.927364	0.46	0.628927	0.931537	0.00689907	0.279773	0.999906	5.62	0.536599	0.996163	2.3698	0.562719	0.999439	3.98	0.476882	0.999945	2.7949		0.516812	0.930899	0.45	0.519313	0.935404	0.024551	0.0570842	1	6.72	0.494049	0.983283	2.61584	0.479449	0.986938	3.3	0.400998	0.999934	0.3863		0.74299	0.909495	0.44	0.745925	0.913089	0.00545758	0.388544	0.999932	5.54	0.622081	0.994256	1.95072
0.626096	0.927362	0.46	0.628927	0.931555	0.00690006	0.27976	0.999906	5.62	0.536586	0.996163	2.36993	0.562706	0.999439	3.98	0.476869	0.999945	2.7949		0.516799	0.930897	0.45	0.519313	0.935426	0.0245515	0.057071	1	6.72	0.494036	0.983283	2.68882	0.479436	0.986937	3.3	0.400985	0.999934	0.3863		0.742976	0.909494	0.44	0.745925	0.913104	0.00545775	0.388531	0.999932	5.54	0.622067	0.994256	1.951
0.626096	0.927381	0.46	0.628927	0.931573	0.00697355	0.279747	0.999906	5.62	0.536586	0.996187	2.37024	0.562693	0.999439	3.98	0.476856	0.999945	2.7949		0.516786	0.930895	0.45	0.519313	0.935449	0.0245611	0.0570578	1	6.72	0.494023	0.983282	2.70861	0.479423	0.986937	3.3	0.400972	0.999934	0.3863		0.742963	0.909492	0.44	0.745925	0.913118	0.00546141	0.388517	0.999932	5.54	0.622054	0.994255	1.95235
0.626083	0.927379	0.46	0.628927	0.931591	0.00697643	0.279734	0.999906	5.63	0.536573	0.996187	2.37027	0.562679	0.999439	3.99	0.476842	0.999945	2.7949		0.516786	0.930918	0.45	0.519313	0.935471	0.0245778	0.0570447	1	6.72	0.494023	0.983308	2.70878	0.47941	0.986937	3.3	0.400958	0.999934	0.3863		0.74295	0.909491	0.44	0.745925	0.913133	0.00547097	0.388504	0.999932	5.54	0.622054	0.994276	1.96281
0.626083	0.927397	0.46	0.628927	0.931609	0.00697802	0.27972	0.999906	5.63	0.53656	0.996187	2.37085	0.562666	0.999439	3.99	0.476829	0.999945	2.7949		0.516772	0.930916	0.45	0.519313	0.935493	0.025297	0.0570315	1	6.73	0.494023	0.983334	2.70878	0.479397	0.986936	3.3	0.400945	0.999934	0.3863		0.74295	0.909506	0.44	0.745925	0.913148	0.0054713	0.388491	0.999932	5.54	0.622041	0.994276	1.98513
0.62607	0.927396	0.46	0.628927	0.931628	0.00707158	0.279707	0.999906	5.63	0.536547	0.996187	2.37122	0.562653	0.999439	3.99	0.476816	0.999945	2.7949		0.516772	0.930938	0.45	0.519313	0.935515	0.0253284	0.0570184	1	6.73	0.494023	0.98336	2.70889	0.479383	0.986936	3.3	0.400932	0.999934	0.3863		0.74295	0.90952	0.44	0.745925	0.913163	0.00548856	0.388478	0.999932	5.54	0.622028	0.994276	1.98725
0.62607	0.927414	0.46	0.628927	0.931646	0.00707169	0.279694	0.999906	5.63	0.536533	0.996187	2.37962	0.56264	0.999439	4	0.476803	0.999945	2.7949		0.516759	0.930936	0.45	0.519313	0.935537	0.0253285	0.0570052	1	6.73	0.494023	0.983385	2.70898	0.47937	0.986936	3.3	0.400919	0.999934	0.3863		0.742937	0.909519	0.44	0.745925	0.913177	0.00549627	0.388465	0.999932	5.54	0.622028	0.994297	1.99376
0.626057	0.927412	0.46	0.628927	0.931664	0.00707207	0.279681	0.999906	5.63	0.53652	0.996187	2.3824	0.562627	0.999439	4	0.47679	0.999945	2.8579		0.516746	0.930935	0.45	0.519313	0.93556	0.0253287	0.056992	1	6.73	0.49401	0.983385	2.70899	0.479357	0.986935	3.3	0.400906	0.999934	0.3863		0.742937	0.909533	0.44	0.745925	0.913192	0.0055116	0.388452	0.999932	5.54	0.622028	0.994318	1.99495
0.626043	0.927411	0.46	0.628927	0.931682	0.00707215	0.279668	0.999906	5.63	0.536507	0.996187	2.39052	0.562614	0.999439	4	0.476777	0.999945	2.8579		0.516733	0.930933	0.45	0.519313	0.935582	0.0253293	0.0569789	1	6.73	0.49401	0.983411	2.70906	0.479357	0.986962	3.3	0.400893	0.999934	0.3863		0.742924	0.909532	0.44	0.745925	0.913207	0.00551362	0.388438	0.999932	5.54	0.622028	0.994339	1.99501
0.626043	0.927429	0.46	0.628927	0.9317	0.00707238	0.279655	0.999906	5.63	0.536507	0.996211	2.39165	0.5626	0.999439	4	0.476763	0.999945	2.8631		0.51672	0.930931	0.45	0.519313	0.935604	0.0253294	0.0569657	1	6.73	0.49401	0.983436	2.70907	0.479357	0.986989	3.3	0.400879	0.999934	0.3863		0.742911	0.90953	0.44	0.745925	0.913221	0.00551814	0.388425	0.999932	5.54	0.622028	0.99436	1.99607
0.626043	0.927447	0.46	0.628927	0.931718	0.00707243	0.279641	0.999906	5.63	0.536494	0.996211	2.39179	0.562587	0.999439	4	0.47675	0.999945	2.8631		0.51672	0.930954	0.45	0.519313	0.935626	0.0253294	0.0569525	1	6.73	0.49401	0.983462	2.7091	0.479344	0.986988	3.3	0.400866	0.999934	0.3863		0.742897	0.909529	0.44	0.745925	0.913236	0.0055447	0.388412	0.999932	5.55	0.622015	0.99436	2.00005
0.626043	0.927465	0.46	0.628927	0.931737	0.00707252	0.279628	0.999906	5.63	0.536481	0.996211	2.39287	0.562574	0.999439	4	0.476737	0.999945	2.8631		0.516707	0.930952	0.45	0.519313	0.935648	0.0253297	0.0569394	1	6.73	0.49401	0.983488	2.70916	0.479344	0.987015	3.3	0.400853	0.999934	0.3863		0.742897	0.909544	0.44	0.745925	0.913251	0.00556017	0.388399	0.999932	5.55	0.622002	0.99436	2.0351
0.626043	0.927483	0.46	0.628927	0.931755	0.00707254	0.279615	0.999906	5.63	0.536468	0.996211	2.3931	0.562561	0.999439	4	0.476724	0.999945	2.9148		0.516693	0.93095	0.45	0.519313	0.935671	0.0253302	0.0569262	1	6.74	0.493997	0.983488	2.70933	0.479331	0.987015	3.3	0.40084	0.999934	0.3863		0.742897	0.909558	0.44	0.745925	0.913266	0.00556054	0.388386	0.999932	5.55	0.621988	0.994359	2.03663
0.62603	0.927482	0.46	0.628927	0.931773	0.00707272	0.279602	0.999906	5.63	0.536454	0.996211	2.39888	0.562548	0.999439	4	0.476711	0.999945	2.9148		0.51668	0.930949	0.45	0.519313	0.935693	0.0253303	0.056913	1	6.74	0.493984	0.983487	2.7094	0.479318	0.987014	3.3	0.400827	0.999934	0.3863		0.742897	0.909573	0.44	0.745925	0.91328	0.00557077	0.388373	0.999932	5.55	0.621975	0.994359	2.03816
0.626017	0.927481	0.46	0.628927	0.931791	0.00707272	0.279589	0.999906	5.63	0.536441	0.99621	2.41015	0.562535	0.999439	4.01	0.476698	0.999945	2.9291		0.51668	0.930971	0.45	0.519313	0.935715	0.0253305	0.0568999	1	6.74	0.49397	0.983487	2.70948	0.479318	0.987041	3.3	0.400814	0.999934	0.3863		0.742884	0.909572	0.44	0.745925	0.913295	0.00557077	0.388359	0.999932	5.55	0.621962	0.994359	2.04789
0.626017	0.927499	0.46	0.628927	0.931809	0.00707286	0.279576	0.999906	5.63	0.536428	0.99621	2.41467	0.562521	0.999439	4.01	0.476684	0.999945	2.9348		0.516667	0.930969	0.45	0.519313	0.935737	0.0253317	0.0568867	1	6.74	0.49397	0.983512	2.70971	0.479304	0.987041	3.3	0.4008	0.999934	0.3863		0.742884	0.909586	0.44	0.745925	0.91331	0.00557394	0.388346	0.999932	5.55	0.621962	0.99438	2.05064
0.626004	0.927497	0.46	0.628927	0.931827	0.00707324	0.279562	0.999906	5.63	0.536415	0.99621	2.4165	0.562508	0.999439	4.01	0.476671	0.999945	2.9373		0.516654	0.930967	0.46	0.519313	0.935759	0.0253318	0.0568735	1	6.74	0.493957	0.983512	2.71106	0.479304	0.987068	3.3	0.400787	0.999934	0.3863		0.742884	0.909601	0.44	0.745925	0.913325	0.00557411	0.388333	0.999932	5.55	0.621962	0.994401	2.0511
0.626004	0.927515	0.46	0.628927	0.931846	0.00707367	0.279549	0.999906	5.63	0.536402	0.99621	2.42584	0.562508	0.999462	4.01	0.476658	0.999945	2.9373		0.516654	0.930989	0.46	0.519313	0.935782	0.0253326	0.0568604	1	6.74	0.493957	0.983538	2.71144	0.479304	0.987094	3.3	0.400774	0.999934	0.3863		0.742871	0.909599	0.44	0.745925	0.913339	0.00557465	0.38832	0.999932	5.55	0.621962	0.994422	2.05141
0.625991	0.927514	0.46	0.628927	0.931864	0.00707375	0.279536	0.999906	5.63	0.536389	0.99621	2.43839	0.562495	0.999462	4.01	0.476645	0.999945	2.9373		0.516641	0.930988	0.46	0.519313	0.935804	0.0253328	0.0568472	1	6.74	0.493957	0.983564	2.71174	0.479291	0.987094	3.3	0.400761	0.999934	0.3863		0.742871	0.909614	0.44	0.745925	0.913354	0.00557522	0.388307	0.999932	5.55	0.621962	0.994443	2.05248
0.625991	0.927532	0.46	0.628927	0.931882	0.0070738	0.279523	0.999906	5.63	0.536375	0.99621	2.44303	0.562482	0.999462	4.02	0.476632	0.999945	2.9373		0.516628	0.930986	0.46	0.519313	0.935826	0.025333	0.056834	1	6.74	0.493957	0.983589	2.71293	0.479278	0.987094	3.3	0.400748	0.999934	0.3863		0.742871	0.909629	0.44	0.745925	0.913369	0.00557646	0.388294	0.999932	5.55	0.621949	0.994443	2.05279
0.625991	0.92755	0.46	0.628927	0.9319	0.00707419	0.27951	0.999906	5.63	0.536362	0.99621	2.45989	0.562469	0.999462	4.02	0.476619	0.999945	2.9373		0.516614	0.930985	0.46	0.519313	0.935848	0.0253434	0.0568209	1	6.74	0.493944	0.983589	2.71296	0.479265	0.987093	3.31	0.400735	0.999934	0.3863		0.742871	0.909643	0.44	0.745925	0.913383	0.005577	0.38828	0.999932	5.55	0.621936	0.994443	2.05336
0.625978	0.927549	0.46	0.628927	0.931918	0.00707473	0.279497	0.999906	5.63	0.536349	0.99621	2.47373	0.562456	0.999462	4.02	0.476605	0.999945	3.0103		0.516601	0.930983	0.46	0.519313	0.93587	0.0253437	0.0568077	1	6.74	0.493931	0.983589	2.73491	0.479252	0.987093	3.31	0.400721	0.999934	0.3863		0.742858	0.909642	0.44	0.745925	0.913398	0.00557724	0.388267	0.999932	5.55	0.621923	0.994443	2.05437
0.625964	0.927547	0.46	0.628927	0.931937	0.00707494	0.279483	0.999906	5.63	0.536336	0.99621	2.48831	0.562442	0.999462	4.02	0.476592	0.999945	3.0103		0.516601	0.931005	0.46	0.519313	0.935893	0.0253458	0.0567945	1	6.74	0.493931	0.983614	2.75049	0.479239	0.987093	3.31	0.400708	0.999934	0.3863		0.742858	0.909657	0.44	0.745925	0.913413	0.00557918	0.388254	0.999932	5.56	0.621909	0.994442	2.06766
0.625964	0.927565	0.46	0.628927	0.931955	0.0070756	0.27947	0.999906	5.64	0.536323	0.99621	2.49887	0.562429	0.999462	4.02	0.476579	0.999945	3.0103		0.516588	0.931003	0.46	0.519313	0.935915	0.0253463	0.0567814	1	6.74	0.493931	0.98364	2.75052	0.479225	0.987092	3.31	0.400695	0.999934	0.3863		0.742845	0.909655	0.44	0.745925	0.913428	0.00557948	0.388241	0.999932	5.56	0.621909	0.994463	2.07287
0.625964	0.927583	0.46	0.628927	0.931973	0.00707569	0.279457	0.999906	5.64	0.53631	0.99621	2.50468	0.562416	0.999462	4.02	0.476566	0.999945	3.0103		0.516588	0.931025	0.46	0.519313	0.935937	0.0253473	0.0567682	1	6.75	0.493918	0.98364	2.75067	0.479212	0.987092	3.31	0.400682	0.999934	0.3863		0.742832	0.909654	0.44	0.745925	0.913442	0.00558232	0.388228	0.999932	5.56	0.621896	0.994463	2.0904
0.625964	0.927602	0.46	0.628927	0.931991	0.00707573	0.279444	0.999906	5.64	0.536296	0.996209	2.50518	0.562403	0.999462	4.02	0.476553	0.999945	3.0103		0.516588	0.931048	0.46	0.519313	0.935959	0.0253485	0.056755	1	6.75	0.493905	0.983639	2.75083	0.479199	0.987092	3.31	0.400669	0.999934	0.3863		0.742818	0.909652	0.44	0.745912	0.913441	0.0055878	0.388215	0.999932	5.56	0.621883	0.994463	2.09242
0.625951	0.9276	0.46	0.628927	0.932009	0.00707605	0.279431	0.999906	5.64	0.536296	0.996234	2.50995	0.56239	0.999462	4.02	0.47654	0.999945	3.0103		0.516575	0.931046	0.46	0.519313	0.935981	0.0253604	0.0567419	1	6.75	0.493891	0.983639	2.75226	0.479186	0.987091	3.31	0.400656	0.999934	0.3863		0.742805	0.909651	0.44	0.745912	0.913456	0.00561105	0.388201	0.999932	5.56	0.621883	0.994484	2.11107
0.625938	0.927599	0.46	0.628927	0.932027	0.00707614	0.279418	0.999906	5.64	0.536283	0.996234	2.51004	0.562377	0.999462	4.02	0.476527	0.999945	3.0103		0.516575	0.931068	0.46	0.519313	0.936004	0.0253765	0.0567287	1	6.76	0.493891	0.983665	2.83356	0.479173	0.987091	3.31	0.400642	0.999934	0.3863		0.742805	0.909665	0.44	0.745912	0.91347	0.00561227	0.388188	0.999932	5.56	0.621883	0.994505	2.11159
0.625938	0.927617	0.46	0.628927	0.932046	0.00707645	0.279404	0.999906	5.64	0.536283	0.996258	2.51004	0.562363	0.999462	4.02	0.476513	0.999945	3.0103		0.516562	0.931066	0.46	0.519313	0.936026	0.0254099	0.0567156	1	6.76	0.493891	0.98369	2.83361	0.47916	0.98709	3.31	0.400629	0.999934	0.3863		0.742805	0.90968	0.44	0.745912	0.913485	0.00561544	0.388175	0.999932	5.56	0.621883	0.994526	2.11173
0.625938	0.927635	0.46	0.628927	0.932064	0.00707668	0.279391	0.999906	5.64	0.536283	0.996282	2.51026	0.56235	0.999462	4.02	0.4765	0.999945	3.0103		0.516549	0.931065	0.46	0.519313	0.936048	0.0257308	0.0567024	1	6.76	0.493891	0.983716	2.83363	0.479146	0.98709	3.31	0.400616	0.999934	0.3863		0.742805	0.909695	0.44	0.745912	0.9135	0.00561676	0.388162	0.999932	5.56	0.621883	0.994547	2.1121
[truncated: 14,858 more rows]
[truncated: 62 more columns]

## Sheet: Figure S3
Fig. S3d							Fig. S3e
Mutect2 Support	Moss Support	Max VAF	Pass Strelka2	Pass Strelka2+Moss		Sample	Unique to Moss	common	Unique to Strelka2
[truncated: 5,445 more rows]

## Sheet: Figure S4
A66			B33			D54
[truncated: 150 more rows]

## Sheet: Figure S6
Strelka2 + Moss					Mutect2 + Moss
[truncated: 5,446 more rows]

[truncated: 2 more sheets: Figure S8, Figure S10]
